# Supplementary material for: Discovery and quality analysis of a comprehensive set of structural variants and short tandem repeats
Source: Nat Commun. 2020 Jun 10;11:2928. doi: 10.1038/s41467-020-16481-5 (PMC7287045; doi:10.1038/s41467-020-16481-5)
Supplement: Supplementary file 5 — Supplementary Data 3 [file 41467_2020_16481_MOESM5_ESM.xlsx]

## Sheet: Sheet1
chrom	start	end	nr_id	caller	site_evidence	constituent_sites	support	svtype	nmode_af
1	55175	56686	CNV_1_55175_56686_iPSCORE	GS	GS	CNV_1_55175_56686_iPSCORE	Single Caller	mCNV	0.569915
1	85391	86406	CNV_1_85391_86406_iPSCORE	GS	GS	CNV_1_85391_86406_iPSCORE	Single Caller	mCNV	0.637712
1	86406	91299	CNV_1_86406_91299_iPSCORE	GS	GS	CNV_1_86406_91299_iPSCORE	Single Caller	mCNV	0.569915
1	564439	567804	CNV_1_564439_567804_iPSCORE	GS	GS	CNV_1_564439_567804_iPSCORE	Single Caller	mCNV	0.523305
1	565396	567497	CNV_1_565396_567497_iPSCORE	GS	GS	CNV_1_565396_567497_iPSCORE	Single Caller	mCNV	0.523305
1	565396	567904	CNV_1_565396_567904_HipSci	GS	GS	CNV_1_565396_567904_HipSci	Single Caller	mCNV	0.523305
1	569459	570933	CNV_1_569459_570933_HipSci	GS	GS	CNV_1_569459_570933_HipSci	Single Caller	mCNV	0.474576
1	569813	569814	BND_1_569813_479_1	SS	SS	BND_1_569813_479_1	Single Caller	BND	0.0190678
1	604061	851158	CNV_1_604061_851158_Original	GS_LCNV	GS_LCNV	CNV_1_604061_851158_Original	Single Caller	DUP	0.00423729
1	718384	757043	CNV_1_718384_757043_iPSCORE	GS	GS	CNV_1_718384_757043_iPSCORE	Single Caller	DUP	0.0826271
1	754808	757043	CNV_1_754808_757043_iPSCORE	GS	GS	CNV_1_754808_757043_iPSCORE	Single Caller	DUP	0.0826271
1	755451	756552	DUP_1_755451_756552	SS	SS	DUP_1_755451_756552	Single Caller	DUP	0.408898
1	756043	762897	CNV_1_756043_762897_HipSci	GS	GS	CNV_1_756043_762897_HipSci	Single Caller	DUP	0.0826271
1	766649	769091	CNV_1_766649_769091_iPSCORE	GS	GS,SS	CNV_1_766649_769091_iPSCORE,DEL_1_766429_769112	Multi-Caller	DEL	0.0148305
1	776719	791859	CNV_1_776719_791859_iPSCORE	GS	GS	CNV_1_776719_791859_iPSCORE	Single Caller	mCNV	0.00635593
1	776768	791882	DEL_1_776768_791882	SS	SS	DEL_1_776768_791882	Single Caller	DEL	0.00211864
1	873419	874049	DEL_1_873419_874049	SS	SS	DEL_1_873419_874049	Single Caller	DEL	0.00211864
1	952328	952441	DEL_1_952328_952441	SS	SS	DEL_1_952328_952441	Single Caller	DEL	0.0105932
1	1086821	1087023	DEL_1_1086821_1087023	SS	SS	DEL_1_1086821_1087023	Single Caller	DEL	0.0105932
1	1142719	1143140	DEL_1_1142719_1143140	SS	SS	DEL_1_1142719_1143140	Single Caller	DEL	0.262712
1	1162705	1162837	DEL_1_1162705_1162837	SS	SS	DEL_1_1162705_1162837	Single Caller	DEL	0.197034
1	1167829	1167830	BND_1_1167829_24996_1	SS	SS	BND_1_1167829_24996_1	Single Caller	BND	0.00211864
1	1168179	1168180	BND_1_1168179_24996_2	SS	SS	BND_1_1168179_24996_2	Single Caller	BND	0.00211864
1	1232580	1233063	DEL_1_1232580_1233063	SS	SS	DEL_1_1232580_1233063	Single Caller	DEL	0.211864
1	1252214	1252215	BND_1_1252214_25006_1	SS	SS	BND_1_1252214_25006_1	Single Caller	BND	0.0148305
1	1252515	1252516	BND_1_1252515_25006_2	SS	SS	BND_1_1252515_25006_2	Single Caller	BND	0.0148305
1	1346714	1346834	DEL_1_1346714_1346834	SS	SS	DEL_1_1346714_1346834	Single Caller	DEL	0.00211864
1	1362718	1362719	BND_1_1362718_97848_1	SS	SS	BND_1_1362718_97848_1	Single Caller	BND	0.135593
1	1362881	1362882	BND_1_1362881_97848_2	SS	SS	BND_1_1362881_97848_2	Single Caller	BND	0.135593
1	1383661	1430077	CNV_1_1383661_1430077_iPSCORE	GS	GS	CNV_1_1383661_1430077_iPSCORE	Single Caller	DEL	0.0211864
1	1393710	1394134	DEL_1_1393710_1394134	SS	SS	DEL_1_1393710_1394134	Single Caller	DEL	0.00423729
1	1431941	1432503	DEL_1_1431941_1432503	SS	SS	DEL_1_1431941_1432503	Single Caller	DEL	0.00423729
1	1443480	1445731	CNV_1_1443480_1445731_iPSCORE	GS	GS,SS	CNV_1_1443480_1445731_iPSCORE,DEL_1_1443552_1445764	Multi-Caller	DEL	0.00423729
1	1465926	1466238	rMEI_1_1465926_1466238	SS	SS	rMEI_1_1465926_1466238	Single Caller	rMEI	0.0847458
1	1507518	1507519	SVA_1_1507518_1507519	MELT	MELT	SVA_1_1507518_1507519	Single Caller	SVA	0.00211864
1	1519660	1524082	CNV_1_1519660_1524082_iPSCORE	GS	GS	CNV_1_1519660_1524082_iPSCORE	Single Caller	DUP	0.00847458
1	1522816	1524637	DEL_1_1522816_1524637	SS	SS	DEL_1_1522816_1524637	Single Caller	DEL	0.00211864
1	1583462	1592716	CNV_1_1583462_1592716_iPSCORE	GS	GS	CNV_1_1583462_1592716_iPSCORE	Single Caller	mCNV	0.0105932
1	1596417	1620429	CNV_1_1596417_1620429_HipSci	GS	GS	CNV_1_1596417_1620429_HipSci	Single Caller	mCNV	0.0105932
1	1620629	1623058	CNV_1_1620629_1623058_iPSCORE	GS	GS	CNV_1_1620629_1623058_iPSCORE	Single Caller	mCNV	0.0762712
1	1620745	1674038	DEL_1_1620745_1674038	SS	SS	DEL_1_1620745_1674038	Single Caller	DEL	0.029661
1	1624621	1629108	CNV_1_1624621_1629108_iPSCORE	GS	GS	CNV_1_1624621_1629108_iPSCORE	Single Caller	mCNV	0.0932203
1	1633855	1639016	CNV_1_1633855_1639016_Stitched	GS	GS	CNV_1_1633855_1639016_Stitched	Single Caller	mCNV	0.133475
1	1642028	1648315	CNV_1_1642028_1648315_HipSci	GS	GS	CNV_1_1642028_1648315_HipSci	Single Caller	mCNV	0.220339
1	1646842	1658910	CNV_1_1646842_1658910_Stitched	GS	GS	CNV_1_1646842_1658910_Stitched	Single Caller	mCNV	0.125
1	1657611	1658162	DEL_1_1657611_1658162	SS	SS	DEL_1_1657611_1658162	Single Caller	DEL	0.00423729
1	1659529	1661195	CNV_1_1659529_1661195_iPSCORE	GS	GS	CNV_1_1659529_1661195_iPSCORE	Single Caller	mCNV	0.474576
1	1662321	1673951	CNV_1_1662321_1673951_Stitched	GS	GS	CNV_1_1662321_1673951_Stitched	Single Caller	mCNV	0.120763
1	1673451	1676054	CNV_1_1673451_1676054_HipSci	GS	GS	CNV_1_1673451_1676054_HipSci	Single Caller	mCNV	0.0550847
1	1679871	1681721	CNV_1_1679871_1681721_iPSCORE	GS	GS	CNV_1_1679871_1681721_iPSCORE	Single Caller	mCNV	0.029661
1	1778568	1778569	ALU_1_1778568_1778569	MELT	MELT	ALU_1_1778568_1778569	Single Caller	ALU	0.0127119
1	1834422	1835216	DEL_1_1834422_1835216	SS	SS	DEL_1_1834422_1835216	Single Caller	DEL	0.00211864
1	1862725	1863599	DEL_1_1862725_1863599	SS	SS	DEL_1_1862725_1863599	Single Caller	DEL	0.00211864
1	1866480	1866994	DEL_1_1866480_1866994	SS	SS	DEL_1_1866480_1866994	Single Caller	DEL	0.483051
1	1900579	1900769	DEL_1_1900579_1900769	SS	SS	DEL_1_1900579_1900769	Single Caller	DEL	0.00211864
1	1910594	1911328	DEL_1_1910594_1911328	SS	SS	DEL_1_1910594_1911328	Single Caller	DEL	0.0169492
1	1970987	1971753	DUP_1_1970987_1971753	SS	SS	DUP_1_1970987_1971753	Single Caller	DUP	0.00211864
1	2065019	2065070	DEL_1_2065019_2065070	SS	SS	DEL_1_2065019_2065070	Single Caller	DEL	0.00211864
1	2143085	2143639	DUP_1_2143085_2143639	SS	SS	DUP_1_2143085_2143639	Single Caller	DUP	0.487288
1	2201991	2202145	DEL_1_2201991_2202145	SS	SS	DEL_1_2201991_2202145	Single Caller	DEL	0.00211864
1	2302431	2319570	CNV_1_2302431_2319570_iPSCORE	GS	GS,SS	CNV_1_2302431_2319570_iPSCORE,DEL_1_2302408_2320282	Multi-Caller	DEL	0.00423729
1	2366996	2369008	CNV_1_2366996_2369008_iPSCORE	GS	GS	CNV_1_2366996_2369008_iPSCORE	Single Caller	DUP	0.0190678
1	2528881	2538984	CNV_1_2528881_2538984_iPSCORE	GS	GS,SS	CNV_1_2528881_2538984_iPSCORE,DEL_1_2528903_2545126	Multi-Caller	DEL	0.00211864
1	2538993	2538994	BND_1_2538993_97866_1	SS	SS	BND_1_2538993_97866_1	Single Caller	BND	0.00211864
1	2545338	2545339	BND_1_2545338_97866_2	SS	SS	BND_1_2545338_97866_2	Single Caller	BND	0.00211864
1	2566243	2566583	DEL_1_2566243_2566583	SS	SS	DEL_1_2566243_2566583	Single Caller	DEL	0.32839
1	2621121	2623636	CNV_1_2621121_2623636_Stitched	GS	GS	CNV_1_2621121_2623636_Stitched	Single Caller	mCNV	0.239407
1	2621736	2624076	CNV_1_2621736_2624076_Stitched	GS	GS	CNV_1_2621736_2624076_Stitched	Single Caller	mCNV	0.247881
1	2622236	2623736	CNV_1_2622236_2623736_iPSCORE	GS	GS	CNV_1_2622236_2623736_iPSCORE	Single Caller	mCNV	0.247881
1	2629546	2632769	CNV_1_2629546_2632769_HipSci	GS	GS	CNV_1_2629546_2632769_HipSci	Single Caller	mCNV	0.108051
1	2629646	2631146	CNV_1_2629646_2631146_iPSCORE	GS	GS	CNV_1_2629646_2631146_iPSCORE	Single Caller	mCNV	0.165254
1	2630746	2632378	CNV_1_2630746_2632378_HipSci	GS	GS	CNV_1_2630746_2632378_HipSci	Single Caller	mCNV	0.095339
1	2631363	2631617	DEL_1_2631363_2631617	SS	SS	DEL_1_2631363_2631617	Single Caller	DEL	0.00423729
1	2811132	2811133	BND_1_2811132_116668_1	SS	SS	BND_1_2811132_116668_1	Single Caller	BND	0.00211864
1	2811135	2811136	BND_1_2811135_116667_1	SS	SS	BND_1_2811135_116667_1	Single Caller	BND	0.00211864
1	2811954	2811955	BND_1_2811954_116667_2	SS	SS	BND_1_2811954_116667_2	Single Caller	BND	0.00211864
1	2812147	2812148	BND_1_2812147_116668_2	SS	SS	BND_1_2812147_116668_2	Single Caller	BND	0.00211864
1	2832868	2835108	CNV_1_2832868_2835108_iPSCORE	GS	GS,SS	CNV_1_2832868_2835108_iPSCORE,DEL_1_2833049_2835122	Multi-Caller	DEL	0.00211864
1	2878884	2879144	DEL_1_2878884_2879144	SS	SS	DEL_1_2878884_2879144	Single Caller	DEL	0.00211864
1	2879857	2892494	CNV_1_2879857_2892494_iPSCORE	GS	GS,SS	CNV_1_2879857_2892494_iPSCORE,DEL_1_2879572_2892538	Multi-Caller	DEL	0.00211864
1	2889930	2889931	BND_1_2889930_116669_1	SS	SS	BND_1_2889930_116669_1	Single Caller	BND	0.00211864
1	2889935	2889936	BND_1_2889935_116670_1	SS	SS	BND_1_2889935_116670_1	Single Caller	BND	0.00211864
1	2890119	2894639	CNV_1_2890119_2894639_HipSci	GS	GS	CNV_1_2890119_2894639_HipSci	Single Caller	DEL	0.00423729
1	2890274	2890275	BND_1_2890274_116669_2	SS	SS	BND_1_2890274_116669_2	Single Caller	BND	0.00211864
1	2895297	2895298	BND_1_2895297_116670_2	SS	SS	BND_1_2895297_116670_2	Single Caller	BND	0.00211864
1	2911548	2911850	rMEI_1_2911548_2911850	SS	SS	rMEI_1_2911548_2911850	Single Caller	rMEI	0.273305
1	2919034	2919366	DEL_1_2919034_2919366	SS	SS	DEL_1_2919034_2919366	Single Caller	DEL	0.228814
1	3011887	3011888	ALU_1_3011887_3011888	MELT	MELT	ALU_1_3011887_3011888	Single Caller	ALU	0.00211864
1	3054995	3057095	CNV_1_3054995_3057095_iPSCORE	GS	GS,SS	CNV_1_3054995_3057095_iPSCORE,DEL_1_3055041_3057153	Multi-Caller	DEL	0.00211864
1	3063026	3063027	BND_1_3063026_25118_1	SS	SS	BND_1_3063026_25118_1	Single Caller	BND	0.0275424
1	3063419	3063420	BND_1_3063419_25118_2	SS	SS	BND_1_3063419_25118_2	Single Caller	BND	0.0275424
1	3097573	3098306	DUP_1_3097573_3098306	SS	SS	DUP_1_3097573_3098306	Single Caller	DUP	0.252119
1	3495454	3495455	ALU_1_3495454_3495455	MELT	MELT	ALU_1_3495454_3495455	Single Caller	ALU	0.00211864
1	3808527	3809106	DEL_1_3808527_3809106	SS	SS	DEL_1_3808527_3809106	Single Caller	DEL	0.230932
1	4155159	4155460	rMEI_1_4155159_4155460	SS	SS	rMEI_1_4155159_4155460	Single Caller	rMEI	0.516949
1	4271209	4271480	rMEI_1_4271209_4271480	SS	SS	rMEI_1_4271209_4271480	Single Caller	rMEI	0.0190678
1	4288465	4288466	ALU_1_4288465_4288466	MELT	MELT	ALU_1_4288465_4288466	Single Caller	ALU	0.224576
1	4356205	4356312	DEL_1_4356205_4356312	SS	SS	DEL_1_4356205_4356312	Single Caller	DEL	0.00635593
1	4532056	4532057	ALU_1_4532056_4532057	MELT	MELT	ALU_1_4532056_4532057	Single Caller	ALU	0.00635593
1	4535756	4535757	ALU_1_4535756_4535757	MELT	MELT	ALU_1_4535756_4535757	Single Caller	ALU	0.00423729
1	4653248	4653249	BND_1_4653248_116678_1	SS	SS	BND_1_4653248_116678_1	Single Caller	BND	0.00211864
1	4656101	4656102	BND_1_4656101_25186_1	SS	SS	BND_1_4656101_25186_1	Single Caller	BND	0.00211864
1	4656199	4656200	BND_1_4656199_116678_2	SS	SS	BND_1_4656199_116678_2	Single Caller	BND	0.00211864
1	4657856	4657857	BND_1_4657856_25186_2	SS	SS	BND_1_4657856_25186_2	Single Caller	BND	0.00211864
1	4676497	4676644	DEL_1_4676497_4676644	SS	SS	DEL_1_4676497_4676644	Single Caller	DEL	0.135593
1	4769981	4770083	DEL_1_4769981_4770083	SS	SS	DEL_1_4769981_4770083	Single Caller	DEL	0.00423729
1	4882350	4883038	DEL_1_4882350_4883038	SS	SS	DEL_1_4882350_4883038	Single Caller	DEL	0.00847458
1	5019521	5019862	DEL_1_5019521_5019862	SS	SS	DEL_1_5019521_5019862	Single Caller	DEL	0.00211864
1	5047145	5047146	ALU_1_5047145_5047146	MELT	MELT	ALU_1_5047145_5047146	Single Caller	ALU	0.00211864
1	5108302	5172910	CNV_1_5108302_5172910_Stitched	GS	GS	CNV_1_5108302_5172910_Stitched	Single Caller	DUP	0.00211864
1	5165258	5166201	DUP_1_5165258_5166201	SS	SS	DUP_1_5165258_5166201	Single Caller	DUP	0.00423729
1	5172478	5173527	DEL_1_5172478_5173527	SS	SS	DEL_1_5172478_5173527	Single Caller	DEL	0.00211864
1	5350913	5351276	DEL_1_5350913_5351276	SS	SS	DEL_1_5350913_5351276	Single Caller	DEL	0.0635593
1	5534621	5534688	DEL_1_5534621_5534688	SS	SS	DEL_1_5534621_5534688	Single Caller	DEL	0.00635593
1	5633690	5633986	DEL_1_5633690_5633986	SS	SS	DEL_1_5633690_5633986	Single Caller	DEL	0.0402542
1	5663305	5663306	ALU_1_5663305_5663306	MELT	MELT	ALU_1_5663305_5663306	Single Caller	ALU	0.00423729
1	5668134	5671309	CNV_1_5668134_5671309_iPSCORE	GS	GS,SS	CNV_1_5668134_5671309_iPSCORE,DEL_1_5668121_5671287	Multi-Caller	DEL	0.00211864
1	5778440	5778714	rMEI_1_5778440_5778714	SS	SS	rMEI_1_5778440_5778714	Single Caller	rMEI	0.014862
1	6031800	6031904	DEL_1_6031800_6031904	SS	SS	DEL_1_6031800_6031904	Single Caller	DEL	0.00423729
1	6065120	6065377	DEL_1_6065120_6065377	SS	SS	DEL_1_6065120_6065377	Single Caller	DEL	0.163136
1	6264039	6264328	rMEI_1_6264039_6264328	SS	SS	rMEI_1_6264039_6264328	Single Caller	rMEI	0.00423729
1	6360552	6360815	DEL_1_6360552_6360815	SS	SS	DEL_1_6360552_6360815	Single Caller	DEL	0.00423729
1	6438187	6445842	CNV_1_6438187_6445842_iPSCORE	GS	GS,SS	CNV_1_6438187_6445842_iPSCORE,DEL_1_6438173_6445895	Multi-Caller	DEL	0.0338983
1	6490950	6499720	CNV_1_6490950_6499720_HipSci	GS	GS,SS	CNV_1_6490950_6499720_HipSci,DEL_1_6490777_6499909	Multi-Caller	DEL	0.00211864
1	6496041	6498422	DEL_1_6496041_6498422	SS	SS	DEL_1_6496041_6498422	Single Caller	DEL	0.00423729
1	6496331	6498581	CNV_1_6496331_6498581_iPSCORE	GS	GS	CNV_1_6496331_6498581_iPSCORE	Single Caller	DEL	0.00635593
1	6618972	6619783	INV_1_6618972_6619783	SS	SS	INV_1_6618972_6619783	Single Caller	INV	0.125
1	6849267	6849268	ALU_1_6849267_6849268	MELT	MELT	ALU_1_6849267_6849268	Single Caller	ALU	0.00847458
1	7078204	7078205	BND_1_7078204_1190_1	SS	SS	BND_1_7078204_1190_1	Single Caller	BND	0.059322
1	7242044	7242045	ALU_1_7242044_7242045	MELT	MELT	ALU_1_7242044_7242045	Single Caller	ALU	0.00211864
1	7486252	7486253	ALU_1_7486252_7486253	MELT	MELT	ALU_1_7486252_7486253	Single Caller	ALU	0.00635593
1	7503093	7503094	BND_1_7503093_116699_1	SS	SS	BND_1_7503093_116699_1	Single Caller	BND	0.0127119
1	7503098	7503099	BND_1_7503098_116698_1	SS	SS	BND_1_7503098_116698_1	Single Caller	BND	0.0127119
1	7503691	7503692	BND_1_7503691_116698_2	SS	SS	BND_1_7503691_116698_2	Single Caller	BND	0.0127119
1	7503988	7503989	BND_1_7503988_116699_2	SS	SS	BND_1_7503988_116699_2	Single Caller	BND	0.0127119
1	7559701	7560095	DEL_1_7559701_7560095	SS	SS	DEL_1_7559701_7560095	Single Caller	DEL	0.173729
1	7570123	7571523	CNV_1_7570123_7571523_iPSCORE	GS	GS,SS	CNV_1_7570123_7571523_iPSCORE,DEL_1_7570071_7571526	Multi-Caller	DEL	0.322034
1	7908761	7909419	DEL_1_7908761_7909419	SS	SS	DEL_1_7908761_7909419	Single Caller	DEL	0.00211864
1	7925044	7925489	DEL_1_7925044_7925489	SS	SS	DEL_1_7925044_7925489	Single Caller	DEL	0.262712
1	7963101	7963404	DEL_1_7963101_7963404	SS	SS	DEL_1_7963101_7963404	Single Caller	DEL	0.292373
1	7975363	7978296	CNV_1_7975363_7978296_HipSci	GS	GS,SS	CNV_1_7975363_7978296_HipSci,DEL_1_7975435_7978240	Multi-Caller	DEL	0.00635593
1	8203920	8210587	CNV_1_8203920_8210587_iPSCORE	GS	GS,SS	CNV_1_8203920_8210587_iPSCORE,DUP_1_8203790_8211273	Multi-Caller	DUP	0.0487288
1	8215634	8215635	ALU_1_8215634_8215635	MELT	MELT	ALU_1_8215634_8215635	Single Caller	ALU	0.00211864
1	8252855	8252983	DEL_1_8252855_8252983	SS	SS	DEL_1_8252855_8252983	Single Caller	DEL	0.00847458
1	8285306	8310070	CNV_1_8285306_8310070_iPSCORE	GS	GS,SS	CNV_1_8285306_8310070_iPSCORE,DEL_1_8285211_8311623	Multi-Caller	DEL	0.00211864
1	8306433	8307783	CNV_1_8306433_8307783_iPSCORE	GS	GS,SS	CNV_1_8306433_8307783_iPSCORE,DEL_1_8306431_8307775	Multi-Caller	DEL	0.00635593
1	8360208	8363908	CNV_1_8360208_8363908_iPSCORE	GS	GS,SS	CNV_1_8360208_8363908_iPSCORE,DEL_1_8360239_8364039	Multi-Caller	DEL	0.00423729
1	8446635	8446636	ALU_1_8446635_8446636	MELT	MELT	ALU_1_8446635_8446636	Single Caller	ALU	0.271186
1	8502007	8502008	ALU_1_8502007_8502008	MELT	MELT	ALU_1_8502007_8502008	Single Caller	ALU	0.28178
1	8550292	8551299	DEL_1_8550292_8551299	SS	SS	DEL_1_8550292_8551299	Single Caller	DEL	0.00423729
1	8792435	8792679	DEL_1_8792435_8792679	SS	SS	DEL_1_8792435_8792679	Single Caller	DEL	0.00423729
1	9041747	9055285	CNV_1_9041747_9055285_iPSCORE	GS	GS,SS	CNV_1_9041747_9055285_iPSCORE,DEL_1_9038682_9055405	Multi-Caller	DEL	0.00211864
1	9105619	9109132	CNV_1_9105619_9109132_HipSci	GS	GS,SS	CNV_1_9105619_9109132_HipSci,DUP_1_9105664_9109536	Multi-Caller	DUP	0.00423729
1	9121449	9121450	BND_1_9121449_599_1	SS	SS	BND_1_9121449_599_1	Single Caller	BND	0.491525
1	9123747	9124053	rMEI_1_9123747_9124053	SS	SS	rMEI_1_9123747_9124053	Single Caller	rMEI	0.0995763
1	9134109	9136734	CNV_1_9134109_9136734_iPSCORE	GS	GS,SS	CNV_1_9134109_9136734_iPSCORE,DEL_1_9134124_9136930	Multi-Caller	DEL	0.0211864
1	9287729	9288595	DEL_1_9287729_9288595	SS	SS	DEL_1_9287729_9288595	Single Caller	DEL	0.00211864
1	9339016	9394279	CNV_1_9339016_9394279_iPSCORE	GS	GS,SS	CNV_1_9339016_9394279_iPSCORE,DUP_1_9319232_9404132	Multi-Caller	DUP	0.00635593
1	9495979	9497514	DEL_1_9495979_9497514	SS	SS	DEL_1_9495979_9497514	Single Caller	DEL	0.00211864
1	9572383	9572384	ALU_1_9572383_9572384	MELT	MELT	ALU_1_9572383_9572384	Single Caller	ALU	0.0423729
1	9574293	9579655	CNV_1_9574293_9579655_iPSCORE	GS	GS,SS	CNV_1_9574293_9579655_iPSCORE,DEL_1_9574158_9579645	Multi-Caller	DEL	0.00211864
1	9579267	9582381	CNV_1_9579267_9582381_iPSCORE	GS	GS,SS	CNV_1_9579267_9582381_iPSCORE,DEL_1_9579160_9582330	Multi-Caller	DEL	0.00635593
1	9595578	9597673	CNV_1_9595578_9597673_iPSCORE	GS	GS,SS	CNV_1_9595578_9597673_iPSCORE,DEL_1_9595642_9597608	Multi-Caller	DEL	0.286017
1	9617775	9621737	CNV_1_9617775_9621737_iPSCORE	GS	GS,SS	CNV_1_9617775_9621737_iPSCORE,DEL_1_9617754_9621907	Multi-Caller	DEL	0.00423729
1	9721334	9724227	CNV_1_9721334_9724227_iPSCORE	GS	GS,SS	CNV_1_9721334_9724227_iPSCORE,DEL_1_9721379_9724266	Multi-Caller	DEL	0.00211864
1	9730076	9732451	CNV_1_9730076_9732451_iPSCORE	GS	GS	CNV_1_9730076_9732451_iPSCORE	Single Caller	DEL	0.00211864
1	9846650	9856639	CNV_1_9846650_9856639_HipSci	GS	GS,SS	CNV_1_9846650_9856639_HipSci,DEL_1_9846654_9856675	Multi-Caller	DEL	0.0402542
1	10025424	10028658	DEL_1_10025424_10028658	SS	SS	DEL_1_10025424_10028658	Single Caller	DEL	0.00211864
1	10033499	10033799	rMEI_1_10033499_10033799	SS	SS	rMEI_1_10033499_10033799	Single Caller	rMEI	0.0148305
1	10077312	10079487	DUP_1_10077312_10079487	SS	SS	DUP_1_10077312_10079487	Single Caller	DUP	0.00211864
1	10096012	10099143	CNV_1_10096012_10099143_HipSci	GS	GS	CNV_1_10096012_10099143_HipSci	Single Caller	DEL	0.00423729
1	10096517	10103748	CNV_1_10096517_10103748_HipSci	GS	GS,SS	CNV_1_10096517_10103748_HipSci,DEL_1_10096056_10103686	Multi-Caller	DEL	0.00211864
1	10247596	10247597	BND_1_10247596_25365_1	SS	SS	BND_1_10247596_25365_1	Single Caller	BND	0.0552017
1	10248326	10248327	BND_1_10248326_25365_2	SS	SS	BND_1_10248326_25365_2	Single Caller	BND	0.0552017
1	10249612	10252126	DEL_1_10249612_10252126	SS	SS	DEL_1_10249612_10252126	Single Caller	DEL	0.00423729
1	10254789	10257489	CNV_1_10254789_10257489_HipSci	GS	GS,SS	CNV_1_10254789_10257489_HipSci,DEL_1_10254788_10257439	Multi-Caller	DEL	0.0127119
1	10324776	10325326	DEL_1_10324776_10325326	SS	SS	DEL_1_10324776_10325326	Single Caller	DEL	0.00211864
1	10482465	10483765	CNV_1_10482465_10483765_iPSCORE	GS	GS,SS	CNV_1_10482465_10483765_iPSCORE,DEL_1_10482502_10483769	Multi-Caller	DEL	0.480932
1	10573961	10579709	CNV_1_10573961_10579709_iPSCORE	GS	GS,SS	CNV_1_10573961_10579709_iPSCORE,DEL_1_10573810_10579668	Multi-Caller	DEL	0.00211864
1	10637500	10643986	CNV_1_10637500_10643986_iPSCORE	GS	GS,SS	CNV_1_10637500_10643986_iPSCORE,DEL_1_10636614_10644047	Multi-Caller	DEL	0.00423729
1	10641462	10642658	CNV_1_10641462_10642658_iPSCORE	GS	GS	CNV_1_10641462_10642658_iPSCORE	Single Caller	DEL	0.00635593
1	10698198	10698199	ALU_1_10698198_10698199	MELT	MELT	ALU_1_10698198_10698199	Single Caller	ALU	0.00635593
1	10849239	10852435	DEL_1_10849239_10852435	SS	SS	DEL_1_10849239_10852435	Single Caller	DEL	0.00211864
1	10911773	10912771	DEL_1_10911773_10912771	SS	SS	DEL_1_10911773_10912771	Single Caller	DEL	0.00211864
1	10954233	10956155	CNV_1_10954233_10956155_HipSci	GS	GS	CNV_1_10954233_10956155_HipSci	Single Caller	DEL	0.0190678
1	10981539	10986165	CNV_1_10981539_10986165_HipSci	GS	GS,SS	CNV_1_10981539_10986165_HipSci,DEL_1_10981627_10986146	Multi-Caller	DEL	0.00847458
1	11037120	11038109	DEL_1_11037120_11038109	SS	SS	DEL_1_11037120_11038109	Single Caller	DEL	0.00211864
1	11047389	11047568	DEL_1_11047389_11047568	SS	SS	DEL_1_11047389_11047568	Single Caller	DEL	0.300847
1	11060242	11062345	CNV_1_11060242_11062345_iPSCORE	GS	GS,SS	CNV_1_11060242_11062345_iPSCORE,DEL_1_11060116_11062306	Multi-Caller	DEL	0.00635593
1	11246796	11246797	ALU_1_11246796_11246797	MELT	MELT	ALU_1_11246796_11246797	Single Caller	ALU	0.00211864
1	11368396	11368986	DEL_1_11368396_11368986	SS	SS	DEL_1_11368396_11368986	Single Caller	DEL	0.00211864
1	11433909	11433910	BND_1_11433909_3179_1	SS	SS	BND_1_11433909_3179_1	Single Caller	BND	0.0402542
1	11433942	11433943	BND_1_11433942_3181_1	SS	SS	BND_1_11433942_3181_1	Single Caller	BND	0.00211864
1	11525228	11525293	DEL_1_11525228_11525293	SS	SS	DEL_1_11525228_11525293	Single Caller	DEL	0.351695
1	11682893	11683189	DEL_1_11682893_11683189	SS	SS	DEL_1_11682893_11683189	Single Caller	DEL	0.544492
1	11739619	11739680	DEL_1_11739619_11739680	SS	SS	DEL_1_11739619_11739680	Single Caller	DEL	0.00635593
1	11830220	11830221	SVA_1_11830220_11830221	MELT	MELT	SVA_1_11830220_11830221	Single Caller	SVA	0.197034
1	11988597	11993471	CNV_1_11988597_11993471_iPSCORE	GS	GS,SS	CNV_1_11988597_11993471_iPSCORE,DEL_1_11988691_11993407	Multi-Caller	mCNV	0.00847458
1	12053125	12053387	DEL_1_12053125_12053387	SS	SS	DEL_1_12053125_12053387	Single Caller	DEL	0.00423729
1	12054037	12054038	BND_1_12054037_2276_1	SS	SS	BND_1_12054037_2276_1	Single Caller	BND	0.00211864
1	12066283	12066284	ALU_1_12066283_12066284	MELT	MELT	ALU_1_12066283_12066284	Single Caller	ALU	0.00423729
1	12071546	12071547	ALU_1_12071546_12071547	MELT	MELT	ALU_1_12071546_12071547	Single Caller	ALU	0.00211864
1	12073718	12073719	ALU_1_12073718_12073719	MELT	MELT	ALU_1_12073718_12073719	Single Caller	ALU	0.00211864
1	12083264	12083578	DEL_1_12083264_12083578	SS	SS	DEL_1_12083264_12083578	Single Caller	DEL	0.00423729
1	12208789	12208863	DEL_1_12208789_12208863	SS	SS	DEL_1_12208789_12208863	Single Caller	DEL	0.00211864
1	12220497	12220785	rMEI_1_12220497_12220785	SS	SS	rMEI_1_12220497_12220785	Single Caller	rMEI	0.00211864
1	12475666	12475667	SVA_1_12475666_12475667	MELT	MELT	SVA_1_12475666_12475667	Single Caller	SVA	0.0635593
1	12737575	12737576	ALU_1_12737575_12737576	MELT	MELT	ALU_1_12737575_12737576	Single Caller	ALU	0.175847
1	12743384	12746384	CNV_1_12743384_12746384_iPSCORE	GS	GS,SS	CNV_1_12743384_12746384_iPSCORE,DEL_1_12743404_12746627	Multi-Caller	DEL	0.00211864
1	12838794	13048788	CNV_1_12838794_13048788_Collapsed	GS_LCNV	GS_LCNV	CNV_1_12838794_13048788_Collapsed	Single Caller	mCNV	0.0105932
1	12840217	12842591	CNV_1_12840217_12842591_iPSCORE	GS	GS	CNV_1_12840217_12842591_iPSCORE	Single Caller	DEL	0.0423729
1	12840317	12850763	CNV_1_12840317_12850763_Stitched	GS	GS	CNV_1_12840317_12850763_Stitched	Single Caller	DEL	0.0635593
1	12849640	12865212	CNV_1_12849640_12865212_Stitched	GS	GS	CNV_1_12849640_12865212_Stitched	Single Caller	mCNV	0.0889831
1	12865212	12870898	CNV_1_12865212_12870898_HipSci	GS	GS	CNV_1_12865212_12870898_HipSci	Single Caller	mCNV	0.0317797
1	12873126	12893378	CNV_1_12873126_12893378_iPSCORE	GS	GS	CNV_1_12873126_12893378_iPSCORE	Single Caller	mCNV	0.0889831
1	12896217	12929763	CNV_1_12896217_12929763_Stitched	GS	GS	CNV_1_12896217_12929763_Stitched	Single Caller	mCNV	0.188559
1	12898060	12898323	rMEI_1_12898060_12898323	SS	SS	rMEI_1_12898060_12898323	Single Caller	rMEI	0.118644
1	12938796	12948415	CNV_1_12938796_12948415_Stitched	GS	GS	CNV_1_12938796_12948415_Stitched	Single Caller	mCNV	0.137712
1	12941720	12941721	ALU_1_12941720_12941721	MELT	MELT	ALU_1_12941720_12941721	Single Caller	ALU	0.137712
1	12950047	12951841	CNV_1_12950047_12951841_HipSci	GS	GS	CNV_1_12950047_12951841_HipSci	Single Caller	mCNV	0.154661
1	13124156	13132063	CNV_1_13124156_13132063_Stitched	GS	GS	CNV_1_13124156_13132063_Stitched	Single Caller	DEL	0.489407
1	13171759	13173081	CNV_1_13171759_13173081_iPSCORE	GS	GS	CNV_1_13171759_13173081_iPSCORE	Single Caller	mCNV	0.108051
1	13173191	13178024	CNV_1_13173191_13178024_iPSCORE	GS	GS	CNV_1_13173191_13178024_iPSCORE	Single Caller	mCNV	0.0275424
1	13177348	13182824	CNV_1_13177348_13182824_Stitched	GS	GS	CNV_1_13177348_13182824_Stitched	Single Caller	mCNV	0.137712
1	13180899	13186723	CNV_1_13180899_13186723_iPSCORE	GS	GS	CNV_1_13180899_13186723_iPSCORE	Single Caller	mCNV	0.0338983
1	13181963	13181964	BND_1_13181963_116726_1	SS	SS	BND_1_13181963_116726_1	Single Caller	BND	0.00211864
1	13182124	13183648	CNV_1_13182124_13183648_HipSci	GS	GS	CNV_1_13182124_13183648_HipSci	Single Caller	mCNV	0.0423729
1	13182724	13189998	CNV_1_13182724_13189998_HipSci	GS	GS	CNV_1_13182724_13189998_HipSci	Single Caller	mCNV	0.0211864
1	13186198	13187198	CNV_1_13186198_13187198_iPSCORE	GS	GS	CNV_1_13186198_13187198_iPSCORE	Single Caller	mCNV	0.0338983
1	13186698	13189998	CNV_1_13186698_13189998_iPSCORE	GS	GS	CNV_1_13186698_13189998_iPSCORE	Single Caller	mCNV	0.0233051
1	13215583	13215584	BND_1_13215583_116726_2	SS	SS	BND_1_13215583_116726_2	Single Caller	BND	0.00211864
1	13773463	13777977	CNV_1_13773463_13777977_iPSCORE	GS	GS	CNV_1_13773463_13777977_iPSCORE	Single Caller	DEL	0.0275424
1	13854307	13856817	CNV_1_13854307_13856817_iPSCORE	GS	GS,SS	CNV_1_13854307_13856817_iPSCORE,DEL_1_13854174_13856959	Multi-Caller	DEL	0.00211864
1	13888340	13888341	BND_1_13888340_627_1	SS	SS	BND_1_13888340_627_1	Single Caller	BND	0.00847458
1	13898723	13899652	DEL_1_13898723_13899652	SS	SS	DEL_1_13898723_13899652	Single Caller	DEL	0.00211864
1	14163042	14166993	CNV_1_14163042_14166993_iPSCORE	GS	GS,SS	CNV_1_14163042_14166993_iPSCORE,DEL_1_14163093_14167002	Multi-Caller	DEL	0.00847458
1	14368642	14370855	DEL_1_14368642_14370855	SS	SS	DEL_1_14368642_14370855	Single Caller	DEL	0.00211864
1	14408094	14436268	CNV_1_14408094_14436268_HipSci	GS	GS	CNV_1_14408094_14436268_HipSci	Single Caller	DUP	0.00211864
1	14408183	14649680	DUP_1_14408183_14649680	SS	SS	DUP_1_14408183_14649680	Single Caller	DUP	0.00211864
1	14436308	14436309	BND_1_14436308_97905_1	SS	SS	BND_1_14436308_97905_1	Single Caller	BND	0.470339
1	14436354	14436655	DEL_1_14436354_14436655	SS	SS	DEL_1_14436354_14436655	Single Caller	DEL	0.366525
1	14437043	14438293	CNV_1_14437043_14438293_iPSCORE	GS	GS,SS	CNV_1_14437043_14438293_iPSCORE,DEL_1_14437074_14438939	Multi-Caller	mCNV	0.472458
1	14438565	14438566	BND_1_14438565_97905_2	SS	SS	BND_1_14438565_97905_2	Single Caller	BND	0.470339
1	14438643	14643980	CNV_1_14438643_14643980_Stitched	GS	GS,GS_LCNV	CNV_1_14411228_14652189_Original,CNV_1_14438643_14643980_Stitched	Multi-Caller	DUP	0.00211864
1	14538052	14540599	DUP_1_14538052_14540599	SS	SS	DUP_1_14538052_14540599	Single Caller	DUP	0.00211864
1	14819208	14819209	BND_1_14819208_3193_1	SS	SS	BND_1_14819208_3193_1	Single Caller	BND	0.00875274
1	15075943	15075944	SVA_1_15075943_15075944	MELT	MELT	SVA_1_15075943_15075944	Single Caller	SVA	0.00211864
1	15190818	15193018	CNV_1_15190818_15193018_iPSCORE	GS	GS,SS	CNV_1_15190818_15193018_iPSCORE,DEL_1_15190838_15192953	Multi-Caller	DEL	0.00635593
1	15269645	15269646	BND_1_15269645_116733_1	SS	SS	BND_1_15269645_116733_1	Single Caller	BND	0.00423729
1	15270284	15270285	BND_1_15270284_116734_1	SS	SS	BND_1_15270284_116734_1	Single Caller	BND	0.00423729
1	15274570	15279442	CNV_1_15274570_15279442_iPSCORE	GS	GS	CNV_1_15274570_15279442_iPSCORE	Single Caller	DEL	0.00423729
1	15274905	15274906	BND_1_15274905_116734_2	SS	SS	BND_1_15274905_116734_2	Single Caller	BND	0.00423729
1	15279563	15279564	BND_1_15279563_116733_2	SS	SS	BND_1_15279563_116733_2	Single Caller	BND	0.00423729
1	15326650	15327592	DEL_1_15326650_15327592	SS	SS	DEL_1_15326650_15327592	Single Caller	DEL	0.00211864
1	15376524	15376579	DEL_1_15376524_15376579	SS	SS	DEL_1_15376524_15376579	Single Caller	DEL	0.305085
1	15395665	15395788	DEL_1_15395665_15395788	SS	SS	DEL_1_15395665_15395788	Single Caller	DEL	0.00211864
1	15490134	15490135	ALU_1_15490134_15490135	MELT	MELT	ALU_1_15490134_15490135	Single Caller	ALU	0.201271
1	15557872	15558554	DEL_1_15557872_15558554	SS	SS	DEL_1_15557872_15558554	Single Caller	DEL	0.00211864
1	15641143	15641301	DEL_1_15641143_15641301	SS	SS	DEL_1_15641143_15641301	Single Caller	DEL	0.254237
1	15842345	15842768	DEL_1_15842345_15842768	SS	SS	DEL_1_15842345_15842768	Single Caller	DEL	0.00635593
1	15897803	15897804	ALU_1_15897803_15897804	MELT	MELT	ALU_1_15897803_15897804	Single Caller	ALU	0.00211864
1	15923735	15937100	CNV_1_15923735_15937100_iPSCORE	GS	GS,SS	CNV_1_15923735_15937100_iPSCORE,DEL_1_15920680_15937225	Multi-Caller	DEL	0.00211864
1	15926523	15929823	CNV_1_15926523_15929823_HipSci	GS	GS,SS	CNV_1_15926523_15929823_HipSci,DEL_1_15926262_15930011	Multi-Caller	DEL	0.00423729
1	16095160	16095278	DEL_1_16095160_16095278	SS	SS	DEL_1_16095160_16095278	Single Caller	DEL	0.00211864
1	16151957	16155257	CNV_1_16151957_16155257_iPSCORE	GS	GS,SS	CNV_1_16151957_16155257_iPSCORE,DEL_1_16151935_16155439	Multi-Caller	DEL	0.527542
1	16186028	16192880	CNV_1_16186028_16192880_iPSCORE	GS	GS,SS	CNV_1_16186028_16192880_iPSCORE,DEL_1_16185887_16193016	Multi-Caller	DEL	0.00211864
1	16348075	16359745	CNV_1_16348075_16359745_iPSCORE	GS	GS	CNV_1_16348075_16359745_iPSCORE	Single Caller	DUP	0.00635593
1	16356141	16359045	CNV_1_16356141_16359045_iPSCORE	GS	GS	CNV_1_16356141_16359045_iPSCORE	Single Caller	DUP	0.00847458
1	16360289	16361343	CNV_1_16360289_16361343_HipSci	GS	GS	CNV_1_16360289_16361343_HipSci	Single Caller	DEL	0.525424
1	16365427	16383641	CNV_1_16365427_16383641_Stitched	GS	GS	CNV_1_16365427_16383641_Stitched	Single Caller	mCNV	0.0381356
1	16415316	16416094	INV_1_16415316_16416094	SS	SS	INV_1_16415316_16416094	Single Caller	INV	0.358051
1	16456681	16456682	BND_1_16456681_1566_1	SS	SS	BND_1_16456681_1566_1	Single Caller	BND	0.00211864
1	16565180	16590294	CNV_1_16565180_16590294_HipSci	GS	GS,SS	CNV_1_16565180_16590294_HipSci,DUP_1_16565191_16593872	Multi-Caller	DUP	0.00423729
1	16591605	16591606	SVA_1_16591605_16591606	MELT	MELT	SVA_1_16591605_16591606	Single Caller	SVA	0.00211864
1	16678898	16678899	BND_1_16678898_1562_1	SS	SS	BND_1_16678898_1562_1	Single Caller	BND	0.029661
1	16705831	16706161	DEL_1_16705831_16706161	SS	SS	DEL_1_16705831_16706161	Single Caller	DEL	0.00211864
1	16809890	16811630	CNV_1_16809890_16811630_iPSCORE	GS	GS,SS	CNV_1_16809890_16811630_iPSCORE,DEL_1_16809865_16811594	Multi-Caller	DEL	0.00211864
1	16831363	16834181	CNV_1_16831363_16834181_HipSci	GS	GS	CNV_1_16831363_16834181_HipSci	Single Caller	DUP	0.0105932
1	16863868	16863869	ALU_1_16863868_16863869	MELT	MELT	ALU_1_16863868_16863869	Single Caller	ALU	0.00423729
1	16871506	16874633	CNV_1_16871506_16874633_iPSCORE	GS	GS	CNV_1_16871506_16874633_iPSCORE	Single Caller	mCNV	0.663136
1	16885027	16890669	CNV_1_16885027_16890669_iPSCORE	GS	GS	CNV_1_16885027_16890669_iPSCORE	Single Caller	mCNV	0.677966
1	16917563	16942554	CNV_1_16917563_16942554_iPSCORE	GS	GS	CNV_1_16917563_16942554_iPSCORE	Single Caller	mCNV	0.680085
1	16922053	16929036	CNV_1_16922053_16929036_HipSci	GS	GS	CNV_1_16922053_16929036_HipSci	Single Caller	mCNV	0.680085
1	16922556	16927863	CNV_1_16922556_16927863_HipSci	GS	GS	CNV_1_16922556_16927863_HipSci	Single Caller	mCNV	0.677966
1	16949768	16971877	CNV_1_16949768_16971877_Stitched	GS	GS	CNV_1_16949768_16971877_Stitched	Single Caller	mCNV	0.680085
1	17008497	17014143	CNV_1_17008497_17014143_iPSCORE	GS	GS	CNV_1_17008497_17014143_iPSCORE	Single Caller	mCNV	0.533898
1	17016313	17051618	CNV_1_17016313_17051618_iPSCORE	GS	GS	CNV_1_17016313_17051618_iPSCORE	Single Caller	mCNV	0.654661
1	17087615	17107052	CNV_1_17087615_17107052_HipSci	GS	GS	CNV_1_17087615_17107052_HipSci	Single Caller	mCNV	0.605932
1	17114318	17114319	ALU_1_17114318_17114319	MELT	MELT	ALU_1_17114318_17114319	Single Caller	ALU	0.0699153
1	17181645	17183479	CNV_1_17181645_17183479_HipSci	GS	GS	CNV_1_17181645_17183479_HipSci	Single Caller	mCNV	0.137712
1	17185929	17185930	BND_1_17185929_116754_1	SS	SS	BND_1_17185929_116754_1	Single Caller	BND	0.434322
1	17194671	17202171	CNV_1_17194671_17202171_HipSci	GS	GS	CNV_1_17194671_17202171_HipSci	Single Caller	mCNV	0.521186
1	17201690	17230866	CNV_1_17201690_17230866_Stitched	GS	GS	CNV_1_17201690_17230866_Stitched	Single Caller	mCNV	0.519068
1	17215598	17215670	DEL_1_17215598_17215670	SS	SS	DEL_1_17215598_17215670	Single Caller	DEL	0.00211864
1	17225553	17236735	CNV_1_17225553_17236735_HipSci	GS	GS	CNV_1_17225553_17236735_HipSci	Single Caller	mCNV	0.521186
1	17230143	17234566	CNV_1_17230143_17234566_iPSCORE	GS	GS	CNV_1_17230143_17234566_iPSCORE	Single Caller	mCNV	0.519068
1	17231566	17239439	CNV_1_17231566_17239439_iPSCORE	GS	GS	CNV_1_17231566_17239439_iPSCORE	Single Caller	mCNV	0.521186
1	17235566	17274750	CNV_1_17235566_17274750_Stitched	GS	GS	CNV_1_17235566_17274750_Stitched	Single Caller	mCNV	0.519068
1	17236681	17236967	DEL_1_17236681_17236967	SS	SS	DEL_1_17236681_17236967	Single Caller	DEL	0.00635593
1	17382828	17382829	ALU_1_17382828_17382829	MELT	MELT	ALU_1_17382828_17382829	Single Caller	ALU	0.00423729
1	17441134	17441135	ALU_1_17441134_17441135	MELT	MELT	ALU_1_17441134_17441135	Single Caller	ALU	0.0105932
1	17533574	17533575	ALU_1_17533574_17533575	MELT	MELT	ALU_1_17533574_17533575	Single Caller	ALU	0.00211864
1	17593803	17618691	CNV_1_17593803_17618691_iPSCORE	GS	GS,SS	CNV_1_17593803_17618691_iPSCORE,DUP_1_17594145_17621197	Multi-Caller	DUP	0.00635593
1	17621404	17633321	CNV_1_17621404_17633321_HipSci	GS	GS,SS	CNV_1_17621404_17633321_HipSci,DEL_1_17621020_17633470	Multi-Caller	DEL	0.00211864
1	17676215	17677615	CNV_1_17676215_17677615_iPSCORE	GS	GS,SS	CNV_1_17676215_17677615_iPSCORE,DEL_1_17676184_17677655	Multi-Caller	DEL	0.495763
1	17684780	17685086	rMEI_1_17684780_17685086	SS	SS	rMEI_1_17684780_17685086	Single Caller	rMEI	0.506356
1	17705611	17705908	rMEI_1_17705611_17705908	SS	SS	rMEI_1_17705611_17705908	Single Caller	rMEI	0.00211864
1	17797764	17797996	DEL_1_17797764_17797996	SS	SS	DEL_1_17797764_17797996	Single Caller	DEL	0.00211864
1	18075195	18075401	DEL_1_18075195_18075401	SS	SS	DEL_1_18075195_18075401	Single Caller	DEL	0.00211864
1	18195129	18195130	BND_1_18195129_250_1	SS	SS	BND_1_18195129_250_1	Single Caller	BND	0.152542
1	18271115	18271116	ALU_1_18271115_18271116	MELT	MELT	ALU_1_18271115_18271116	Single Caller	ALU	0.00635593
1	18376129	18376130	BND_1_18376129_3112_1	SS	SS	BND_1_18376129_3112_1	Single Caller	BND	0.118644
1	18376136	18376137	BND_1_18376136_3116_1	SS	SS	BND_1_18376136_3116_1	Single Caller	BND	0.301486
1	18384568	18394029	DUP_1_18384568_18394029	SS	SS	DUP_1_18384568_18394029	Single Caller	DUP	0.00211864
1	18611388	18611389	ALU_1_18611388_18611389	MELT	MELT	ALU_1_18611388_18611389	Single Caller	ALU	0.029661
1	18894681	18894682	SVA_1_18894681_18894682	MELT	MELT	SVA_1_18894681_18894682	Single Caller	SVA	0.00211864
1	18936638	18939056	CNV_1_18936638_18939056_iPSCORE	GS	GS,SS	CNV_1_18936638_18939056_iPSCORE,DEL_1_18936498_18939120	Multi-Caller	DEL	0.00211864
1	19501813	19501814	BND_1_19501813_1735_1	SS	SS	BND_1_19501813_1735_1	Single Caller	BND	0.0487288
1	19501815	19501816	BND_1_19501815_2593_1	SS	SS	BND_1_19501815_2593_1	Single Caller	BND	0.0508475
1	19647154	19648354	CNV_1_19647154_19648354_iPSCORE	GS	GS,SS	CNV_1_19647154_19648354_iPSCORE,DEL_1_19647197_19648313	Multi-Caller	DEL	0.00847458
1	20096378	20096379	BND_1_20096378_3108_1	SS	SS	BND_1_20096378_3108_1	Single Caller	BND	0.243644
1	20096406	20096407	BND_1_20096406_3109_1	SS	SS	BND_1_20096406_3109_1	Single Caller	BND	0.243644
1	20257098	20257099	ALU_1_20257098_20257099	MELT	MELT	ALU_1_20257098_20257099	Single Caller	ALU	0.177966
1	20266360	20266657	rMEI_1_20266360_20266657	SS	SS	rMEI_1_20266360_20266657	Single Caller	rMEI	0.0127119
1	20324092	20324093	ALU_1_20324092_20324093	MELT	MELT	ALU_1_20324092_20324093	Single Caller	ALU	0.00635593
1	20326036	20328290	CNV_1_20326036_20328290_HipSci	GS	GS,SS	CNV_1_20326036_20328290_HipSci,DEL_1_20326052_20328581	Multi-Caller	DEL	0.00211864
1	20464011	20471333	CNV_1_20464011_20471333_iPSCORE	GS	GS,SS	CNV_1_20464011_20471333_iPSCORE,DUP_1_20464005_20471570	Multi-Caller	DUP	0.00423729
1	20497194	20497737	DEL_1_20497194_20497737	SS	SS	DEL_1_20497194_20497737	Single Caller	DEL	0.355932
1	20710458	20712708	CNV_1_20710458_20712708_iPSCORE	GS	GS,SS	CNV_1_20710458_20712708_iPSCORE,DUP_1_20710481_20712969	Multi-Caller	DUP	0.0190678
1	20741195	20743820	CNV_1_20741195_20743820_iPSCORE	GS	GS,SS	CNV_1_20741195_20743820_iPSCORE,DEL_1_20741262_20743779	Multi-Caller	DEL	0.00423729
1	20837786	20838269	DEL_1_20837786_20838269	SS	SS	DEL_1_20837786_20838269	Single Caller	DEL	0.00211864
1	20864056	20864701	DEL_1_20864056_20864701	SS	SS	DEL_1_20864056_20864701	Single Caller	DEL	0.20339
1	20932006	20932689	DEL_1_20932006_20932689	SS	SS	DEL_1_20932006_20932689	Single Caller	DEL	0.540254
1	20932497	20933718	CNV_1_20932497_20933718_iPSCORE	GS	GS,SS	CNV_1_20932497_20933718_iPSCORE,DEL_1_20932596_20933784	Multi-Caller	DEL	0.0148305
1	20944751	20944752	ALU_1_20944751_20944752	MELT	MELT	ALU_1_20944751_20944752	Single Caller	ALU	0.457627
1	21010347	21010454	DEL_1_21010347_21010454	SS	SS	DEL_1_21010347_21010454	Single Caller	DEL	0.00211864
1	21125833	21126451	DEL_1_21125833_21126451	SS	SS	DEL_1_21125833_21126451	Single Caller	DEL	0.00211864
1	21246359	21246520	DEL_1_21246359_21246520	SS	SS	DEL_1_21246359_21246520	Single Caller	DEL	0.0572034
1	21344065	21344927	DEL_1_21344065_21344927	SS	SS	DEL_1_21344065_21344927	Single Caller	DEL	0.00211864
1	21432321	21437071	CNV_1_21432321_21437071_iPSCORE	GS	GS,SS	CNV_1_21432321_21437071_iPSCORE,DEL_1_21432381_21437047	Multi-Caller	DEL	0.00635593
1	21435131	21435414	rMEI_1_21435131_21435414	SS	SS	rMEI_1_21435131_21435414	Single Caller	rMEI	0.00211864
1	21528732	21528886	DEL_1_21528732_21528886	SS	SS	DEL_1_21528732_21528886	Single Caller	DEL	0.0105932
1	21530400	21531232	INV_1_21530400_21531232	SS	SS	INV_1_21530400_21531232	Single Caller	INV	0.0783898
1	21536386	21537043	DEL_1_21536386_21537043	SS	SS	DEL_1_21536386_21537043	Single Caller	DEL	0.00423729
1	21751241	21751242	ALU_1_21751241_21751242	MELT	MELT	ALU_1_21751241_21751242	Single Caller	ALU	0.254237
1	21757222	21760195	CNV_1_21757222_21760195_iPSCORE	GS	GS,SS	CNV_1_21757222_21760195_iPSCORE,DEL_1_21757235_21760167	Multi-Caller	DEL	0.0211864
1	21786420	21786690	DEL_1_21786420_21786690	SS	SS	DEL_1_21786420_21786690	Single Caller	DEL	0.521186
1	21813392	21819799	CNV_1_21813392_21819799_HipSci	GS	GS	CNV_1_21813392_21819799_HipSci	Single Caller	DEL	0.00211864
1	21822872	21828021	CNV_1_21822872_21828021_iPSCORE	GS	GS,SS	CNV_1_21822872_21828021_iPSCORE,DEL_1_21822955_21828057	Multi-Caller	DEL	0.00635593
1	22110779	22117345	CNV_1_22110779_22117345_HipSci	GS	GS	CNV_1_22110779_22117345_HipSci	Single Caller	DEL	0.00211864
1	22111245	22111246	BND_1_22111245_25639_1	SS	SS	BND_1_22111245_25639_1	Single Caller	BND	0.00211864
1	22117276	22117277	BND_1_22117276_25639_2	SS	SS	BND_1_22117276_25639_2	Single Caller	BND	0.00211864
1	22127675	22128217	DEL_1_22127675_22128217	SS	SS	DEL_1_22127675_22128217	Single Caller	DEL	0.00423729
1	22181514	22181515	BND_1_22181514_2081_1	SS	SS	BND_1_22181514_2081_1	Single Caller	BND	0.00423729
1	22181516	22181517	BND_1_22181516_2080_1	SS	SS	BND_1_22181516_2080_1	Single Caller	BND	0.00423729
1	22315685	22337534	CNV_1_22315685_22337534_Stitched	GS	GS	CNV_1_22315685_22337534_Stitched	Single Caller	mCNV	0.0550847
1	22337807	22338819	CNV_1_22337807_22338819_iPSCORE	GS	GS	CNV_1_22337807_22338819_iPSCORE	Single Caller	mCNV	0.438559
1	22344689	22346366	DEL_1_22344689_22346366	SS	SS	DEL_1_22344689_22346366	Single Caller	DEL	0.00211864
1	22420791	22421089	rMEI_1_22420791_22421089	SS	SS	rMEI_1_22420791_22421089	Single Caller	rMEI	0.00847458
1	22786247	22786248	ALU_1_22786247_22786248	MELT	MELT	ALU_1_22786247_22786248	Single Caller	ALU	0.00847458
1	22901919	22901920	ALU_1_22901919_22901920	MELT	MELT	ALU_1_22901919_22901920	Single Caller	ALU	0.0169492
1	23012420	23013704	DEL_1_23012420_23013704	SS	SS	DEL_1_23012420_23013704	Single Caller	DEL	0.00211864
1	23157229	23157230	LINE1_1_23157229_23157230	MELT	MELT	LINE1_1_23157229_23157230	Single Caller	LINE1	0.0148305
1	23475236	23480134	CNV_1_23475236_23480134_iPSCORE	GS	GS,SS	CNV_1_23475236_23480134_iPSCORE,DEL_1_23475246_23480097	Multi-Caller	DEL	0.00423729
1	23525744	23526297	DEL_1_23525744_23526297	SS	SS	DEL_1_23525744_23526297	Single Caller	DEL	0.00211864
1	23716036	23716956	DUP_1_23716036_23716956	SS	SS	DUP_1_23716036_23716956	Single Caller	DUP	0.00211864
1	23736146	23737746	CNV_1_23736146_23737746_iPSCORE	GS	GS,SS	CNV_1_23736146_23737746_iPSCORE,DEL_1_23736197_23737718	Multi-Caller	DEL	0.0169492
1	23762007	23762008	SVA_1_23762007_23762008	MELT	MELT	SVA_1_23762007_23762008	Single Caller	SVA	0.00211864
1	23790610	23797890	CNV_1_23790610_23797890_iPSCORE	GS	GS,SS	CNV_1_23790610_23797890_iPSCORE,DEL_1_23790528_23797850	Multi-Caller	DEL	0.00211864
1	23866987	23875049	CNV_1_23866987_23875049_iPSCORE	GS	GS,SS	CNV_1_23866987_23875049_iPSCORE,DEL_1_23867036_23874910	Multi-Caller	DEL	0.00211864
1	23868001	23868210	DEL_1_23868001_23868210	SS	SS	DEL_1_23868001_23868210	Single Caller	DEL	0.00211864
1	23954790	23955402	DEL_1_23954790_23955402	SS	SS	DEL_1_23954790_23955402	Single Caller	DEL	0.00635593
1	23981142	23981143	ALU_1_23981142_23981143	MELT	MELT	ALU_1_23981142_23981143	Single Caller	ALU	0.455508
1	24091601	24091800	DEL_1_24091601_24091800	SS	SS	DEL_1_24091601_24091800	Single Caller	DEL	0.00211864
1	24162077	24166090	DEL_1_24162077_24166090	SS	SS	DEL_1_24162077_24166090	Single Caller	DEL	0.00635593
1	24163339	24164126	DEL_1_24163339_24164126	SS	SS	DEL_1_24163339_24164126	Single Caller	DEL	0.00211864
1	24210836	24210837	BND_1_24210836_2844_1	SS	SS	BND_1_24210836_2844_1	Single Caller	BND	0.466102
1	24210836	24210837	BND_1_24210836_2849_1	SS	SS	BND_1_24210836_2849_1	Single Caller	BND	0.466102
1	24223618	24224134	DEL_1_24223618_24224134	SS	SS	DEL_1_24223618_24224134	Single Caller	DEL	0.00211864
1	24224243	24224754	DEL_1_24224243_24224754	SS	SS	DEL_1_24224243_24224754	Single Caller	DEL	0.00211864
1	24244304	24244985	DEL_1_24244304_24244985	SS	SS	DEL_1_24244304_24244985	Single Caller	DEL	0.00211864
1	24367215	24367610	DEL_1_24367215_24367610	SS	SS	DEL_1_24367215_24367610	Single Caller	DEL	0.00635593
1	24403010	24403302	rMEI_1_24403010_24403302	SS	SS	rMEI_1_24403010_24403302	Single Caller	rMEI	0.529661
1	24520309	24523670	CNV_1_24520309_24523670_iPSCORE	GS	GS,SS	CNV_1_24520309_24523670_iPSCORE,DEL_1_24520347_24523674	Multi-Caller	DEL	0.21822
1	24520827	24521282	DEL_1_24520827_24521282	SS	SS	DEL_1_24520827_24521282	Single Caller	DEL	0.00213675
1	24804537	24807437	CNV_1_24804537_24807437_iPSCORE	GS	GS,SS	CNV_1_24804537_24807437_iPSCORE,DEL_1_24804588_24807438	Multi-Caller	DEL	0.150424
1	24857611	24857612	ALU_1_24857611_24857612	MELT	MELT	ALU_1_24857611_24857612	Single Caller	ALU	0.0211864
1	24895660	24900891	CNV_1_24895660_24900891_iPSCORE	GS	GS,SS	CNV_1_24895660_24900891_iPSCORE,DEL_1_24895774_24900862	Multi-Caller	DEL	0.0105932
1	24928812	24929081	rMEI_1_24928812_24929081	SS	SS	rMEI_1_24928812_24929081	Single Caller	rMEI	0.0148305
1	24994642	24994643	BND_1_24994642_97951_1	SS	SS	BND_1_24994642_97951_1	Single Caller	BND	0.0148305
1	24994650	24994651	BND_1_24994650_25726_1	SS	SS	BND_1_24994650_25726_1	Single Caller	BND	0.0127119
1	24997164	24997165	BND_1_24997164_25726_2	SS	SS	BND_1_24997164_25726_2	Single Caller	BND	0.0127119
1	24997298	24997299	BND_1_24997298_97951_2	SS	SS	BND_1_24997298_97951_2	Single Caller	BND	0.0148305
1	25158703	25158704	BND_1_25158703_25730_1	SS	SS	BND_1_25158703_25730_1	Single Caller	BND	0.0211864
1	25161509	25161510	BND_1_25161509_25730_2	SS	SS	BND_1_25161509_25730_2	Single Caller	BND	0.0211864
1	25178698	25184073	CNV_1_25178698_25184073_iPSCORE	GS	GS,SS	CNV_1_25178698_25184073_iPSCORE,DEL_1_25178744_25184026	Multi-Caller	DEL	0.0211864
1	25209802	25209803	ALU_1_25209802_25209803	MELT	MELT	ALU_1_25209802_25209803	Single Caller	ALU	0.00211864
1	25227670	25228145	DEL_1_25227670_25228145	SS	SS	DEL_1_25227670_25228145	Single Caller	DEL	0.00211864
1	25307600	25307601	BND_1_25307600_116790_1	SS	SS	BND_1_25307600_116790_1	Single Caller	BND	0.00211864
1	25329228	25579525	CNV_1_25329228_25579525_Stitched	GS	GS,GS_LCNV	CNV_1_25304729_25613744_Original,CNV_1_25329228_25579525_Stitched	Multi-Caller	DUP	0.00211864
1	25490754	25493225	DEL_1_25490754_25493225	SS	SS	DEL_1_25490754_25493225	Single Caller	DEL	0.00211864
1	25563293	25563294	ALU_1_25563293_25563294	MELT	MELT	ALU_1_25563293_25563294	Single Caller	ALU	0.00211864
1	25585995	25586045	DEL_1_25585995_25586045	SS	SS	DEL_1_25585995_25586045	Single Caller	DEL	0.00423729
1	25592758	25610136	CNV_1_25592758_25610136_iPSCORE	GS	GS	CNV_1_25592758_25610136_iPSCORE	Single Caller	mCNV	0.555085
1	25609636	25614223	CNV_1_25609636_25614223_HipSci	GS	GS	CNV_1_25609636_25614223_HipSci	Single Caller	mCNV	0.635593
1	25613678	25732108	DUP_1_25613678_25732108	SS	SS	DUP_1_25613678_25732108	Single Caller	DUP	0.480932
1	25613745	25613746	BND_1_25613745_116795_1	SS	SS	BND_1_25613745_116795_1	Single Caller	BND	0.385151
1	25614223	25661394	CNV_1_25614223_25661394_Stitched	GS	GS	CNV_1_25614223_25661394_Stitched	Single Caller	mCNV	0.555085
1	25614291	25614292	BND_1_25614291_116795_2	SS	SS	BND_1_25614291_116795_2	Single Caller	BND	0.385151
1	25627334	25627335	BND_1_25627334_116790_2	SS	SS	BND_1_25627334_116790_2	Single Caller	BND	0.00211864
1	25666970	25693392	CNV_1_25666970_25693392_iPSCORE	GS	GS	CNV_1_25666970_25693392_iPSCORE	Single Caller	DUP	0.0127119
1	25694140	25701845	CNV_1_25694140_25701845_iPSCORE	GS	GS	CNV_1_25694140_25701845_iPSCORE	Single Caller	mCNV	0.0148305
1	25709643	25725552	CNV_1_25709643_25725552_iPSCORE	GS	GS	CNV_1_25709643_25725552_iPSCORE	Single Caller	DUP	0.00847458
1	25732076	25735889	CNV_1_25732076_25735889_HipSci	GS	GS	CNV_1_25732076_25735889_HipSci	Single Caller	DEL	0.483051
1	26051005	26051006	BND_1_26051005_957_1	SS	SS	BND_1_26051005_957_1	Single Caller	BND	0.00847458
1	26148941	26149265	DEL_1_26148941_26149265	SS	SS	DEL_1_26148941_26149265	Single Caller	DEL	0.00847458
1	26228598	26228599	ALU_1_26228598_26228599	MELT	MELT	ALU_1_26228598_26228599	Single Caller	ALU	0.0105932
1	26349679	26349680	BND_1_26349679_97958_1	SS	SS	BND_1_26349679_97958_1	Single Caller	BND	0.00635593
1	26350037	26350038	BND_1_26350037_25759_1	SS	SS	BND_1_26350037_25759_1	Single Caller	BND	0.00635593
1	26351769	26351770	BND_1_26351769_97958_2	SS	SS	BND_1_26351769_97958_2	Single Caller	BND	0.00635593
1	26351776	26351777	BND_1_26351776_25759_2	SS	SS	BND_1_26351776_25759_2	Single Caller	BND	0.00635593
1	26460106	26464806	CNV_1_26460106_26464806_iPSCORE	GS	GS,SS	CNV_1_26460106_26464806_iPSCORE,DEL_1_26460134_26464769	Multi-Caller	DEL	0.300847
1	26489823	26490138	rMEI_1_26489823_26490138	SS	SS	rMEI_1_26489823_26490138	Single Caller	rMEI	0.557203
1	26509539	26509731	DEL_1_26509539_26509731	SS	SS	DEL_1_26509539_26509731	Single Caller	DEL	0.0127119
1	26590837	26593772	DEL_1_26590837_26593772	SS	SS	DEL_1_26590837_26593772	Single Caller	DEL	0.00211864
1	26661305	26661788	DEL_1_26661305_26661788	SS	SS	DEL_1_26661305_26661788	Single Caller	DEL	0.00635593
1	26703379	26713592	CNV_1_26703379_26713592_HipSci	GS	GS,SS	CNV_1_26703379_26713592_HipSci,DEL_1_26703602_26713098	Multi-Caller	DEL	0.00211864
1	26844370	26845370	CNV_1_26844370_26845370_iPSCORE	GS	GS,SS	CNV_1_26844370_26845370_iPSCORE,DEL_1_26844443_26845358	Multi-Caller	DEL	0.00423729
1	26853213	26853521	rMEI_1_26853213_26853521	SS	SS	rMEI_1_26853213_26853521	Single Caller	rMEI	0.00847458
1	26889107	26892087	CNV_1_26889107_26892087_HipSci	GS	GS,SS	CNV_1_26889107_26892087_HipSci,DUP_1_26889393_26892207	Multi-Caller	DUP	0.0127119
1	26961279	26963423	CNV_1_26961279_26963423_HipSci	GS	GS,SS	CNV_1_26961279_26963423_HipSci,DEL_1_26961309_26963527	Multi-Caller	DEL	0.0127119
1	26964407	26980310	CNV_1_26964407_26980310_iPSCORE	GS	GS,SS	CNV_1_26964407_26980310_iPSCORE,DEL_1_26960000_26980525	Multi-Caller	DEL	0.00211864
1	27118795	27118796	BND_1_27118795_1134_1	SS	SS	BND_1_27118795_1134_1	Single Caller	BND	0.00211864
1	27142388	27143091	DEL_1_27142388_27143091	SS	SS	DEL_1_27142388_27143091	Single Caller	DEL	0.00211864
1	27232143	27232144	BND_1_27232143_116808_1	SS	SS	BND_1_27232143_116808_1	Single Caller	BND	0.0127119
1	27287669	27288062	DEL_1_27287669_27288062	SS	SS	DEL_1_27287669_27288062	Single Caller	DEL	0.00847458
1	27490889	27490890	ALU_1_27490889_27490890	MELT	MELT	ALU_1_27490889_27490890	Single Caller	ALU	0.00211864
1	27571414	27572476	DEL_1_27571414_27572476	SS	SS	DEL_1_27571414_27572476	Single Caller	DEL	0.00211864
1	27598178	27598781	rMEI_1_27598178_27598781	SS	SS	rMEI_1_27598178_27598781	Single Caller	rMEI	0.0487288
1	27804128	27804441	rMEI_1_27804128_27804441	SS	SS	rMEI_1_27804128_27804441	Single Caller	rMEI	0.194915
1	27820230	27840700	CNV_1_27820230_27840700_HipSci	GS	GS,SS	CNV_1_27820230_27840700_HipSci,DUP_1_27821165_27841406	Multi-Caller	DUP	0.00211864
1	27838454	27839742	DEL_1_27838454_27839742	SS	SS	DEL_1_27838454_27839742	Single Caller	DEL	0.00423729
1	27935394	27935497	DEL_1_27935394_27935497	SS	SS	DEL_1_27935394_27935497	Single Caller	DEL	0.557203
1	28023770	28025492	DEL_1_28023770_28025492	SS	SS	DEL_1_28023770_28025492	Single Caller	DEL	0.00211864
1	28038546	28043476	CNV_1_28038546_28043476_iPSCORE	GS	GS,SS	CNV_1_28038546_28043476_iPSCORE,DEL_1_28038900_28043486	Multi-Caller	DEL	0.00211864
1	28083535	28083776	DEL_1_28083535_28083776	SS	SS	DEL_1_28083535_28083776	Single Caller	DEL	0.135593
1	28171505	28172498	DEL_1_28171505_28172498	SS	SS	DEL_1_28171505_28172498	Single Caller	DEL	0.00211864
1	28247807	28248108	rMEI_1_28247807_28248108	SS	SS	rMEI_1_28247807_28248108	Single Caller	rMEI	0.519068
1	28393486	28393487	ALU_1_28393486_28393487	MELT	MELT	ALU_1_28393486_28393487	Single Caller	ALU	0.00211864
1	28427553	28427977	DEL_1_28427553_28427977	SS	SS	DEL_1_28427553_28427977	Single Caller	DEL	0.00211864
1	28447243	28451079	DEL_1_28447243_28451079	SS	SS	DEL_1_28447243_28451079	Single Caller	DEL	0.00211864
1	28542452	28543740	DEL_1_28542452_28543740	SS	SS	DEL_1_28542452_28543740	Single Caller	DEL	0.00211864
1	28551335	28554057	CNV_1_28551335_28554057_iPSCORE	GS	GS,SS	CNV_1_28551335_28554057_iPSCORE,DEL_1_28551363_28554053	Multi-Caller	DEL	0.0720339
1	28680035	28680036	BND_1_28680035_3215_1	SS	SS	BND_1_28680035_3215_1	Single Caller	BND	0.504237
1	28703020	28712680	CNV_1_28703020_28712680_HipSci	GS	GS,SS	CNV_1_28703020_28712680_HipSci,DEL_1_28702048_28713219	Multi-Caller	DEL	0.00211864
1	28745559	28745560	ALU_1_28745559_28745560	MELT	MELT	ALU_1_28745559_28745560	Single Caller	ALU	0.408898
1	28765756	28765757	SVA_1_28765756_28765757	MELT	MELT	SVA_1_28765756_28765757	Single Caller	SVA	0.00635593
1	28775101	28781257	CNV_1_28775101_28781257_HipSci	GS	GS,SS	CNV_1_28775101_28781257_HipSci,DEL_1_28775100_28781265	Multi-Caller	DEL	0.00211864
1	28834007	28835207	CNV_1_28834007_28835207_HipSci	GS	GS,SS	CNV_1_28834007_28835207_HipSci,DEL_1_28834077_28835149	Multi-Caller	DEL	0.0233051
1	28841153	28841675	DEL_1_28841153_28841675	SS	SS	DEL_1_28841153_28841675	Single Caller	DEL	0.00211864
1	28904687	28904788	DEL_1_28904687_28904788	SS	SS	DEL_1_28904687_28904788	Single Caller	DEL	0.00211864
1	28961467	28962091	rMEI_1_28961467_28962091	SS	SS	rMEI_1_28961467_28962091	Single Caller	rMEI	0.0275424
1	28961792	28962115	rMEI_1_28961792_28962115	SS	SS	rMEI_1_28961792_28962115	Single Caller	rMEI	0.00211864
1	28976844	28977861	DEL_1_28976844_28977861	SS	SS	DEL_1_28976844_28977861	Single Caller	DEL	0.00211864
1	28985491	28986530	DEL_1_28985491_28986530	SS	SS	DEL_1_28985491_28986530	Single Caller	DEL	0.00211864
1	29087121	29087817	INV_1_29087121_29087817	SS	SS	INV_1_29087121_29087817	Single Caller	INV	0.00211864
1	29105349	29109149	CNV_1_29105349_29109149_iPSCORE	GS	GS,SS	CNV_1_29105349_29109149_iPSCORE,DEL_1_29105443_29109392	Multi-Caller	DEL	0.00211864
1	29151354	29151643	rMEI_1_29151354_29151643	SS	SS	rMEI_1_29151354_29151643	Single Caller	rMEI	0.00211864
1	29171040	29177111	DUP_1_29171040_29177111	SS	SS	DUP_1_29171040_29177111	Single Caller	DUP	0.00211864
1	29295287	29297287	CNV_1_29295287_29297287_iPSCORE	GS	GS,SS	CNV_1_29295287_29297287_iPSCORE,DEL_1_29295271_29297288	Multi-Caller	DEL	0.00635593
1	29304410	29306210	CNV_1_29304410_29306210_iPSCORE	GS	GS,SS	CNV_1_29304410_29306210_iPSCORE,DEL_1_29304454_29306209	Multi-Caller	DEL	0.0338983
1	29321480	29321481	ALU_1_29321480_29321481	MELT	MELT	ALU_1_29321480_29321481	Single Caller	ALU	0.377119
1	29382179	29382180	ALU_1_29382179_29382180	MELT	MELT	ALU_1_29382179_29382180	Single Caller	ALU	0.0635593
1	29440968	29441649	DEL_1_29440968_29441649	SS	SS	DEL_1_29440968_29441649	Single Caller	DEL	0.00211864
1	29862420	29862421	ALU_1_29862420_29862421	MELT	MELT	ALU_1_29862420_29862421	Single Caller	ALU	0.00211864
1	30030072	30030359	DEL_1_30030072_30030359	SS	SS	DEL_1_30030072_30030359	Single Caller	DEL	0.131356
1	30269418	30269594	DEL_1_30269418_30269594	SS	SS	DEL_1_30269418_30269594	Single Caller	DEL	0.00211864
1	30340537	30340538	ALU_1_30340537_30340538	MELT	MELT	ALU_1_30340537_30340538	Single Caller	ALU	0.00211864
1	30345236	30346049	DUP_1_30345236_30346049	SS	SS	DUP_1_30345236_30346049	Single Caller	DUP	0.411017
1	30479778	30489065	CNV_1_30479778_30489065_iPSCORE	GS	GS,SS	CNV_1_30479778_30489065_iPSCORE,DEL_1_30479783_30489472	Multi-Caller	DEL	0.0127119
1	30617626	30621501	CNV_1_30617626_30621501_HipSci	GS	GS,SS	CNV_1_30617626_30621501_HipSci,DEL_1_30617805_30621472	Multi-Caller	DEL	0.00211864
1	30738587	30739887	CNV_1_30738587_30739887_iPSCORE	GS	GS,SS	CNV_1_30738587_30739887_iPSCORE,DEL_1_30738623_30739931	Multi-Caller	DEL	0.167373
1	30832587	30833263	DEL_1_30832587_30833263	SS	SS	DEL_1_30832587_30833263	Single Caller	DEL	0.00635593
1	30878516	30878517	BND_1_30878516_2798_1	SS	SS	BND_1_30878516_2798_1	Single Caller	BND	0.389831
1	30878819	30878820	BND_1_30878819_2799_1	SS	SS	BND_1_30878819_2799_1	Single Caller	BND	0.400424
1	30961122	30961357	DEL_1_30961122_30961357	SS	SS	DEL_1_30961122_30961357	Single Caller	DEL	0.00847458
1	30965199	30965461	DEL_1_30965199_30965461	SS	SS	DEL_1_30965199_30965461	Single Caller	DEL	0.00211864
1	31040660	31041659	rMEI_1_31040660_31041659	SS	SS	rMEI_1_31040660_31041659	Single Caller	rMEI	0.0699153
1	31044324	31044325	LINE1_1_31044324_31044325	MELT	MELT	LINE1_1_31044324_31044325	Single Caller	LINE1	0.00211864
1	31090520	31090521	ALU_1_31090520_31090521	MELT	MELT	ALU_1_31090520_31090521	Single Caller	ALU	0.00847458
1	31124328	31124732	DUP_1_31124328_31124732	SS	SS	DUP_1_31124328_31124732	Single Caller	DUP	0.324153
1	31127999	31130207	CNV_1_31127999_31130207_HipSci	GS	GS	CNV_1_31127999_31130207_HipSci	Single Caller	DUP	0.0148305
1	31169561	31172028	CNV_1_31169561_31172028_iPSCORE	GS	GS,SS	CNV_1_31169561_31172028_iPSCORE,DEL_1_31169651_31171910	Multi-Caller	DEL	0.00211864
1	31205216	31205217	BND_1_31205216_2861_1	SS	SS	BND_1_31205216_2861_1	Single Caller	BND	0.0423729
1	31205220	31205221	BND_1_31205220_2856_1	SS	SS	BND_1_31205220_2856_1	Single Caller	BND	0.00211864
1	31399371	31400000	DEL_1_31399371_31400000	SS	SS	DEL_1_31399371_31400000	Single Caller	DEL	0.0169492
1	31514380	31515199	DEL_1_31514380_31515199	SS	SS	DEL_1_31514380_31515199	Single Caller	DEL	0.00211864
1	31519651	31519876	DEL_1_31519651_31519876	SS	SS	DEL_1_31519651_31519876	Single Caller	DEL	0.00847458
1	31575044	31577494	CNV_1_31575044_31577494_iPSCORE	GS	GS,SS	CNV_1_31575044_31577494_iPSCORE,DEL_1_31575111_31577276	Multi-Caller	DEL	0.00635593
1	31719954	31722429	CNV_1_31719954_31722429_iPSCORE	GS	GS,SS	CNV_1_31719954_31722429_iPSCORE,DEL_1_31720005_31722524	Multi-Caller	DEL	0.00423729
1	31971542	31971543	BND_1_31971542_2805_1	SS	SS	BND_1_31971542_2805_1	Single Caller	BND	0.00423729
1	31971544	31971545	BND_1_31971544_2804_1	SS	SS	BND_1_31971544_2804_1	Single Caller	BND	0.00423729
1	32004351	32004352	LINE1_1_32004351_32004352	MELT	MELT	LINE1_1_32004351_32004352	Single Caller	LINE1	0.0127119
1	32068703	32140990	CNV_1_32068703_32140990_iPSCORE	GS	GS,SS	CNV_1_32068703_32140990_iPSCORE,DUP_1_32066178_32147344	Multi-Caller	DUP	0.00211864
1	32403740	32411186	CNV_1_32403740_32411186_iPSCORE	GS	GS,SS	CNV_1_32403740_32411186_iPSCORE,DEL_1_32404345_32411575	Multi-Caller	DEL	0.00635593
1	32447872	32450524	DEL_1_32447872_32450524	SS	SS	DEL_1_32447872_32450524	Single Caller	DEL	0.00211864
1	32544341	32548714	CNV_1_32544341_32548714_HipSci	GS	GS,SS	CNV_1_32544341_32548714_HipSci,DEL_1_32544514_32548549	Multi-Caller	DEL	0.00635593
1	32548198	32553355	DEL_1_32548198_32553355	SS	SS	DEL_1_32548198_32553355	Single Caller	DEL	0.00211864
1	32548327	32551212	CNV_1_32548327_32551212_iPSCORE	GS	GS,SS	CNV_1_32548327_32551212_iPSCORE,CNV_1_32548327_32553362_HipSci,DEL_1_32548133_32551413	Multi-Caller	DEL	0.00635593
1	32554344	32556307	DEL_1_32554344_32556307	SS	SS	DEL_1_32554344_32556307	Single Caller	DEL	0.00211864
1	32574656	32581550	CNV_1_32574656_32581550_Stitched	GS	GS,SS	CNV_1_32574656_32581550_Stitched,DUP_1_32575334_32581898	Multi-Caller	DUP	0.0148305
1	32599479	32607615	CNV_1_32599479_32607615_iPSCORE	GS	GS	CNV_1_32599479_32607615_iPSCORE	Single Caller	DUP	0.00211864
1	32630142	32630143	BND_1_32630142_116834_1	SS	SS	BND_1_32630142_116834_1	Single Caller	BND	0.00211864
1	32631501	32631502	BND_1_32631501_116834_2	SS	SS	BND_1_32631501_116834_2	Single Caller	BND	0.00211864
1	32871678	32871969	DEL_1_32871678_32871969	SS	SS	DEL_1_32871678_32871969	Single Caller	DEL	0.00211864
1	32898186	32903411	CNV_1_32898186_32903411_iPSCORE	GS	GS,SS	CNV_1_32898186_32903411_iPSCORE,DEL_1_32898247_32903507	Multi-Caller	DEL	0.00211864
1	32920912	32921053	DEL_1_32920912_32921053	SS	SS	DEL_1_32920912_32921053	Single Caller	DEL	0.470339
1	32966158	33005346	DUP_1_32966158_33005346	SS	SS	DUP_1_32966158_33005346	Single Caller	DUP	0.432203
1	33042454	33043009	rMEI_1_33042454_33043009	SS	SS	rMEI_1_33042454_33043009	Single Caller	rMEI	0.00423729
1	33104658	33107527	DEL_1_33104658_33107527	SS	SS	DEL_1_33104658_33107527	Single Caller	DEL	0.00211864
1	33104659	33104660	BND_1_33104659_116836_1	SS	SS	BND_1_33104659_116836_1	Single Caller	BND	0.00211864
1	33104843	33104954	DEL_1_33104843_33104954	SS	SS	DEL_1_33104843_33104954	Single Caller	DEL	0.158898
1	33107466	33107467	BND_1_33107466_116837_1	SS	SS	BND_1_33107466_116837_1	Single Caller	BND	0.00211864
1	33107627	33107628	BND_1_33107627_116836_2	SS	SS	BND_1_33107627_116836_2	Single Caller	BND	0.00211864
1	33109379	33109380	BND_1_33109379_116837_2	SS	SS	BND_1_33109379_116837_2	Single Caller	BND	0.00211864
1	33145494	33145626	DEL_1_33145494_33145626	SS	SS	DEL_1_33145494_33145626	Single Caller	DEL	0.00211864
1	33193745	33195995	CNV_1_33193745_33195995_iPSCORE	GS	GS,SS	CNV_1_33193745_33195995_iPSCORE,DUP_1_33193842_33196220	Multi-Caller	DUP	0.0572034
1	33418305	33421055	CNV_1_33418305_33421055_HipSci	GS	GS,SS	CNV_1_33418305_33421055_HipSci,DEL_1_33418184_33421118	Multi-Caller	DEL	0.0338983
1	33444564	33446774	DEL_1_33444564_33446774	SS	SS	DEL_1_33444564_33446774	Single Caller	DEL	0.00211864
1	33489657	33492502	CNV_1_33489657_33492502_iPSCORE	GS	GS,SS	CNV_1_33489657_33492502_iPSCORE,DEL_1_33489561_33492458	Multi-Caller	DEL	0.00211864
1	33516326	33516327	BND_1_33516326_1390_1	SS	SS	BND_1_33516326_1390_1	Single Caller	BND	0.00211864
1	33516334	33516335	BND_1_33516334_2195_1	SS	SS	BND_1_33516334_2195_1	Single Caller	BND	0.112288
1	33516415	33516416	BND_1_33516415_116808_2	SS	SS	BND_1_33516415_116808_2	Single Caller	BND	0.0127119
1	33785437	33787777	CNV_1_33785437_33787777_iPSCORE	GS	GS,SS	CNV_1_33785437_33787777_iPSCORE,DEL_1_33785438_33787934	Multi-Caller	DEL	0.00423729
1	33898089	33899105	DEL_1_33898089_33899105	SS	SS	DEL_1_33898089_33899105	Single Caller	DEL	0.0127119
1	34123950	34123951	BND_1_34123950_1330_1	SS	SS	BND_1_34123950_1330_1	Single Caller	BND	0.00211864
1	34242850	34242851	ALU_1_34242850_34242851	MELT	MELT	ALU_1_34242850_34242851	Single Caller	ALU	0.00211864
1	34406896	34412075	CNV_1_34406896_34412075_iPSCORE	GS	GS,SS	CNV_1_34406896_34412075_iPSCORE,DEL_1_34406918_34412043	Multi-Caller	DEL	0.00211864
1	34421173	34421174	LINE1_1_34421173_34421174	MELT	MELT	LINE1_1_34421173_34421174	Single Caller	LINE1	0.00211864
1	35084465	35084998	DEL_1_35084465_35084998	SS	SS	DEL_1_35084465_35084998	Single Caller	DEL	0.00211864
1	35101860	35112016	CNV_1_35101860_35112016_iPSCORE	GS	GS,SS	CNV_1_35101860_35112016_iPSCORE,DEL_1_35101422_35111976	Multi-Caller	DEL	0.341102
1	35464241	35464242	ALU_1_35464241_35464242	MELT	MELT	ALU_1_35464241_35464242	Single Caller	ALU	0.00211864
1	35515661	35516299	DEL_1_35515661_35516299	SS	SS	DEL_1_35515661_35516299	Single Caller	DEL	0.00423729
1	35525427	35525428	LINE1_1_35525427_35525428	MELT	MELT	LINE1_1_35525427_35525428	Single Caller	LINE1	0.00211864
1	35567843	35567844	SVA_1_35567843_35567844	MELT	MELT	SVA_1_35567843_35567844	Single Caller	SVA	0.00211864
1	35609128	35609129	ALU_1_35609128_35609129	MELT	MELT	ALU_1_35609128_35609129	Single Caller	ALU	0.00211864
1	35650722	35650723	ALU_1_35650722_35650723	MELT	MELT	ALU_1_35650722_35650723	Single Caller	ALU	0.00211864
1	35857417	35857515	DEL_1_35857417_35857515	SS	SS	DEL_1_35857417_35857515	Single Caller	DEL	0.00847458
1	36047116	36047117	ALU_1_36047116_36047117	MELT	MELT	ALU_1_36047116_36047117	Single Caller	ALU	0.00211864
1	36073440	36073441	ALU_1_36073440_36073441	MELT	MELT	ALU_1_36073440_36073441	Single Caller	ALU	0.00211864
1	36110239	36110240	ALU_1_36110239_36110240	MELT	MELT	ALU_1_36110239_36110240	Single Caller	ALU	0.00211864
1	36317597	36317598	LINE1_1_36317597_36317598	MELT	MELT	LINE1_1_36317597_36317598	Single Caller	LINE1	0.00211864
1	36474694	36474695	ALU_1_36474694_36474695	MELT	MELT	ALU_1_36474694_36474695	Single Caller	ALU	0.112288
1	36542236	36543409	DEL_1_36542236_36543409	SS	SS	DEL_1_36542236_36543409	Single Caller	DEL	0.00211864
1	36586130	36586734	DEL_1_36586130_36586734	SS	SS	DEL_1_36586130_36586734	Single Caller	DEL	0.0105932
1	36711138	36712436	DEL_1_36711138_36712436	SS	SS	DEL_1_36711138_36712436	Single Caller	DEL	0.00423729
1	36733250	36734642	INV_1_36733250_36734642	SS	SS	INV_1_36733250_36734642	Single Caller	INV	0.101695
1	36897252	36897253	SVA_1_36897252_36897253	MELT	MELT	SVA_1_36897252_36897253	Single Caller	SVA	0.00847458
1	37050202	37051802	CNV_1_37050202_37051802_iPSCORE	GS	GS,SS	CNV_1_37050202_37051802_iPSCORE,DEL_1_37050233_37052030	Multi-Caller	DEL	0.00211864
1	37211683	37211684	ALU_1_37211683_37211684	MELT	MELT	ALU_1_37211683_37211684	Single Caller	ALU	0.165254
1	37247250	37247251	LINE1_1_37247250_37247251	MELT	MELT	LINE1_1_37247250_37247251	Single Caller	LINE1	0.00211864
1	37305809	37305810	ALU_1_37305809_37305810	MELT	MELT	ALU_1_37305809_37305810	Single Caller	ALU	0.00211864
1	37423752	37424090	DEL_1_37423752_37424090	SS	SS	DEL_1_37423752_37424090	Single Caller	DEL	0.485169
1	37424259	37425759	CNV_1_37424259_37425759_HipSci	GS	GS,SS	CNV_1_37424259_37425759_HipSci,DEL_1_37424561_37425508	Multi-Caller	mCNV	0.438559
1	37486768	37487093	DEL_1_37486768_37487093	SS	SS	DEL_1_37486768_37487093	Single Caller	DEL	0.00211864
1	37609940	37609941	ALU_1_37609940_37609941	MELT	MELT	ALU_1_37609940_37609941	Single Caller	ALU	0.0105932
1	37816473	37816722	DEL_1_37816473_37816722	SS	SS	DEL_1_37816473_37816722	Single Caller	DEL	0.434322
1	37908568	37909296	DEL_1_37908568_37909296	SS	SS	DEL_1_37908568_37909296	Single Caller	DEL	0.00211864
1	37918913	37924422	CNV_1_37918913_37924422_HipSci	GS	GS,SS	CNV_1_37918913_37924422_HipSci,DEL_1_37918972_37924399	Multi-Caller	DEL	0.00211864
1	37918973	37918974	BND_1_37918973_26100_1	SS	SS	BND_1_37918973_26100_1	Single Caller	BND	0.00211864
1	37924399	37924400	BND_1_37924399_97991_1	SS	SS	BND_1_37924399_97991_1	Single Caller	BND	0.00211864
1	37927767	37927768	BND_1_37927767_26100_2	SS	SS	BND_1_37927767_26100_2	Single Caller	BND	0.00211864
1	37928003	37928004	BND_1_37928003_97991_2	SS	SS	BND_1_37928003_97991_2	Single Caller	BND	0.00211864
1	37938257	37938258	BND_1_37938257_1148_1	SS	SS	BND_1_37938257_1148_1	Single Caller	BND	0.366525
1	37938376	37938377	BND_1_37938376_1147_1	SS	SS	BND_1_37938376_1147_1	Single Caller	BND	0.463983
1	38208248	38208408	DEL_1_38208248_38208408	SS	SS	DEL_1_38208248_38208408	Single Caller	DEL	0.540254
1	38241383	38241384	BND_1_38241383_970_1	SS	SS	BND_1_38241383_970_1	Single Caller	BND	0.213983
1	38241396	38241397	SVA_1_38241396_38241397	MELT	MELT	SVA_1_38241396_38241397	Single Caller	SVA	0.190678
1	38407435	38407868	DEL_1_38407435_38407868	SS	SS	DEL_1_38407435_38407868	Single Caller	DEL	0.00211864
1	38602492	38604692	CNV_1_38602492_38604692_iPSCORE	GS	GS,SS	CNV_1_38602492_38604692_iPSCORE,DEL_1_38602571_38604741	Multi-Caller	DEL	0.0572034
1	38703210	38703712	DEL_1_38703210_38703712	SS	SS	DEL_1_38703210_38703712	Single Caller	DEL	0.00211864
1	38770303	38770304	BND_1_38770303_8_1	SS	SS	BND_1_38770303_8_1	Single Caller	BND	0.470339
1	38853929	38853930	ALU_1_38853929_38853930	MELT	MELT	ALU_1_38853929_38853930	Single Caller	ALU	0.00211864
1	38920020	38920330	DEL_1_38920020_38920330	SS	SS	DEL_1_38920020_38920330	Single Caller	DEL	0.00211864
1	39084236	39085836	CNV_1_39084236_39085836_iPSCORE	GS	GS,SS	CNV_1_39084236_39085836_iPSCORE,DEL_1_39084290_39085771	Multi-Caller	DEL	0.0805085
1	39277321	39277886	DEL_1_39277321_39277886	SS	SS	DEL_1_39277321_39277886	Single Caller	DEL	0.0169492
1	39295609	39295610	SVA_1_39295609_39295610	MELT	MELT	SVA_1_39295609_39295610	Single Caller	SVA	0.00423729
1	39385467	39386455	DEL_1_39385467_39386455	SS	SS	DEL_1_39385467_39386455	Single Caller	DEL	0.00211864
1	39416140	39420464	CNV_1_39416140_39420464_HipSci	GS	GS,SS	CNV_1_39416140_39420464_HipSci,DUP_1_39416046_39419990	Multi-Caller	DUP	0.0127119
1	39614505	39614506	BND_1_39614505_1709_1	SS	SS	BND_1_39614505_1709_1	Single Caller	BND	0.00423729
1	39677675	39677676	ALU_1_39677675_39677676	MELT	MELT	ALU_1_39677675_39677676	Single Caller	ALU	0.0889831
1	39747168	39747169	ALU_1_39747168_39747169	MELT	MELT	ALU_1_39747168_39747169	Single Caller	ALU	0.0741525
1	39962675	39976646	CNV_1_39962675_39976646_HipSci	GS	GS	CNV_1_39962675_39976646_HipSci	Single Caller	DUP	0.00635593
1	39969976	39970555	DUP_1_39969976_39970555	SS	SS	DUP_1_39969976_39970555	Single Caller	DUP	0.059322
1	39998169	40001282	CNV_1_39998169_40001282_iPSCORE	GS	GS,SS	CNV_1_39998169_40001282_iPSCORE,DEL_1_39998292_40001233	Multi-Caller	DEL	0.0148305
1	40074169	40074261	DEL_1_40074169_40074261	SS	SS	DEL_1_40074169_40074261	Single Caller	DEL	0.00211864
1	40185939	40185940	BND_1_40185939_2331_1	SS	SS	BND_1_40185939_2331_1	Single Caller	BND	0.00211864
1	40185939	40185940	BND_1_40185939_2332_1	SS	SS	BND_1_40185939_2332_1	Single Caller	BND	0.00211864
1	40233712	40236234	CNV_1_40233712_40236234_iPSCORE	GS	GS	CNV_1_40233712_40236234_iPSCORE	Single Caller	mCNV	0.0932203
1	40240222	40249959	CNV_1_40240222_40249959_HipSci	GS	GS	CNV_1_40240222_40249959_HipSci	Single Caller	DEL	0.00635593
1	40241620	40243823	CNV_1_40241620_40243823_iPSCORE	GS	GS	CNV_1_40241620_40243823_iPSCORE	Single Caller	DEL	0.00847458
1	40262578	40262579	BND_1_40262578_116871_1	SS	SS	BND_1_40262578_116871_1	Single Caller	BND	0.0762712
1	40262581	40262582	BND_1_40262581_116870_1	SS	SS	BND_1_40262581_116870_1	Single Caller	BND	0.0677966
1	40263172	40263173	BND_1_40263172_116870_2	SS	SS	BND_1_40263172_116870_2	Single Caller	BND	0.0677966
1	40263283	40263284	BND_1_40263283_116871_2	SS	SS	BND_1_40263283_116871_2	Single Caller	BND	0.0762712
1	40354445	40354446	ALU_1_40354445_40354446	MELT	MELT	ALU_1_40354445_40354446	Single Caller	ALU	0.0847458
1	40441775	40441776	BND_1_40441775_26153_1	SS	SS	BND_1_40441775_26153_1	Single Caller	BND	0.0572034
1	40442030	40442031	BND_1_40442030_26153_2	SS	SS	BND_1_40442030_26153_2	Single Caller	BND	0.0572034
1	40524704	40524705	ALU_1_40524704_40524705	MELT	MELT	ALU_1_40524704_40524705	Single Caller	ALU	0.216102
1	40552369	40553669	CNV_1_40552369_40553669_iPSCORE	GS	GS,SS	CNV_1_40552369_40553669_iPSCORE,DEL_1_40552357_40553640	Multi-Caller	DEL	0.0127119
1	40733003	40733312	DEL_1_40733003_40733312	SS	SS	DEL_1_40733003_40733312	Single Caller	DEL	0.0338983
1	40752367	40752992	DEL_1_40752367_40752992	SS	SS	DEL_1_40752367_40752992	Single Caller	DEL	0.00211864
1	40962346	40962777	DEL_1_40962346_40962777	SS	SS	DEL_1_40962346_40962777	Single Caller	DEL	0.292373
1	40968850	40970550	CNV_1_40968850_40970550_iPSCORE	GS	GS,SS	CNV_1_40968850_40970550_iPSCORE,DEL_1_40966776_40970571	Multi-Caller	DEL	0.00635593
1	41021623	41028582	CNV_1_41021623_41028582_iPSCORE	GS	GS,SS	CNV_1_41021623_41028582_iPSCORE,DEL_1_41021696_41028573	Multi-Caller	DEL	0.0847458
1	41035080	41047751	CNV_1_41035080_41047751_iPSCORE	GS	GS,SS	CNV_1_41035080_41047751_iPSCORE,DEL_1_41034502_41047762	Multi-Caller	DEL	0.00211864
1	41108450	41108554	DEL_1_41108450_41108554	SS	SS	DEL_1_41108450_41108554	Single Caller	DEL	0.40678
1	41145290	41145291	ALU_1_41145290_41145291	MELT	MELT	ALU_1_41145290_41145291	Single Caller	ALU	0.00211864
1	41330491	41331266	DEL_1_41330491_41331266	SS	SS	DEL_1_41330491_41331266	Single Caller	DEL	0.00847458
1	41346148	41380751	CNV_1_41346148_41380751_HipSci	GS	GS,SS	CNV_1_41346148_41380751_HipSci,DUP_1_41346261_41381027	Multi-Caller	DUP	0.0105932
1	41403186	41403187	BND_1_41403186_1565_1	SS	SS	BND_1_41403186_1565_1	Single Caller	BND	0.0105932
1	41419186	41421608	DEL_1_41419186_41421608	SS	SS	DEL_1_41419186_41421608	Single Caller	DEL	0.00211864
1	41510559	41510917	DEL_1_41510559_41510917	SS	SS	DEL_1_41510559_41510917	Single Caller	DEL	0.00211864
1	41515043	41519687	CNV_1_41515043_41519687_iPSCORE	GS	GS,SS	CNV_1_41515043_41519687_iPSCORE,DEL_1_41515179_41519597	Multi-Caller	DEL	0.00635593
1	41571565	41573265	CNV_1_41571565_41573265_iPSCORE	GS	GS,SS	CNV_1_41571565_41573265_iPSCORE,DEL_1_41571662_41573211	Multi-Caller	DEL	0.00635593
1	41743872	41744509	DEL_1_41743872_41744509	SS	SS	DEL_1_41743872_41744509	Single Caller	DEL	0.00423729
1	42053031	42061531	CNV_1_42053031_42061531_iPSCORE	GS	GS,SS	CNV_1_42053031_42061531_iPSCORE,DUP_1_42053180_42061804	Multi-Caller	DUP	0.00423729
1	42071715	42072603	DEL_1_42071715_42072603	SS	SS	DEL_1_42071715_42072603	Single Caller	DEL	0.00211864
1	42101454	42101455	ALU_1_42101454_42101455	MELT	MELT	ALU_1_42101454_42101455	Single Caller	ALU	0.00847458
1	42184513	42186024	DEL_1_42184513_42186024	SS	SS	DEL_1_42184513_42186024	Single Caller	DEL	0.00211864
1	42222739	42223202	DEL_1_42222739_42223202	SS	SS	DEL_1_42222739_42223202	Single Caller	DEL	0.0211864
1	42390318	42390319	ALU_1_42390318_42390319	MELT	MELT	ALU_1_42390318_42390319	Single Caller	ALU	0.105932
1	42414419	42414420	ALU_1_42414419_42414420	MELT	MELT	ALU_1_42414419_42414420	Single Caller	ALU	0.0127119
1	42632576	42633017	DEL_1_42632576_42633017	SS	SS	DEL_1_42632576_42633017	Single Caller	DEL	0.292373
1	42731837	42731838	ALU_1_42731837_42731838	MELT	MELT	ALU_1_42731837_42731838	Single Caller	ALU	0.00211864
1	42743187	42743492	rMEI_1_42743187_42743492	SS	SS	rMEI_1_42743187_42743492	Single Caller	rMEI	0.461864
1	42938725	42944850	CNV_1_42938725_42944850_HipSci	GS	GS,SS	CNV_1_42938725_42944850_HipSci,DEL_1_42937846_42944919	Multi-Caller	DEL	0.00211864
1	42948254	42948255	ALU_1_42948254_42948255	MELT	MELT	ALU_1_42948254_42948255	Single Caller	ALU	0.00635593
1	42972030	42972031	ALU_1_42972030_42972031	MELT	MELT	ALU_1_42972030_42972031	Single Caller	ALU	0.00211864
1	43008213	43008523	rMEI_1_43008213_43008523	SS	SS	rMEI_1_43008213_43008523	Single Caller	rMEI	0.258475
1	43180785	43180786	ALU_1_43180785_43180786	MELT	MELT	ALU_1_43180785_43180786	Single Caller	ALU	0.00211864
1	43182346	43182347	ALU_1_43182346_43182347	MELT	MELT	ALU_1_43182346_43182347	Single Caller	ALU	0.00211864
1	43187313	43187314	ALU_1_43187313_43187314	MELT	MELT	ALU_1_43187313_43187314	Single Caller	ALU	0.00423729
1	43384709	43385055	DEL_1_43384709_43385055	SS	SS	DEL_1_43384709_43385055	Single Caller	DEL	0.0105932
1	43464667	43466640	DUP_1_43464667_43466640	SS	SS	DUP_1_43464667_43466640	Single Caller	DUP	0.00635593
1	43538311	43539043	DEL_1_43538311_43539043	SS	SS	DEL_1_43538311_43539043	Single Caller	DEL	0.00635593
1	43547038	43547039	BND_1_43547038_813_1	SS	SS	BND_1_43547038_813_1	Single Caller	BND	0.0105932
1	43605911	43609226	CNV_1_43605911_43609226_iPSCORE	GS	GS	CNV_1_43605911_43609226_iPSCORE	Single Caller	DEL	0.00211864
1	43606683	43693973	CNV_1_43606683_43693973_Stitched	GS	GS,GS_LCNV,SS	CNV_1_43603122_43773634_Original,CNV_1_43606683_43693973_Stitched,CNV_1_43696473_43764152_Stitched,DEL_1_43605548_43773784	Multi-Caller	DEL	0.00211864
1	43694023	43695573	CNV_1_43694023_43695573_iPSCORE	GS	GS,SS	CNV_1_43694023_43695573_iPSCORE,DEL_1_43694063_43695543	Multi-Caller	mCNV	0.131356
1	43863149	43863272	INV_1_43863149_43863272	SS	SS	INV_1_43863149_43863272	Single Caller	INV	0.00635593
1	43962700	43964728	CNV_1_43962700_43964728_iPSCORE	GS	GS	CNV_1_43962700_43964728_iPSCORE	Single Caller	DEL	0.00211864
1	44059296	44059886	INV_1_44059296_44059886	SS	SS	INV_1_44059296_44059886	Single Caller	INV	0.400424
1	44066087	44066421	DEL_1_44066087_44066421	SS	SS	DEL_1_44066087_44066421	Single Caller	DEL	0.00211864
1	44185051	44185343	rMEI_1_44185051_44185343	SS	SS	rMEI_1_44185051_44185343	Single Caller	rMEI	0.00211864
1	44208924	44208925	ALU_1_44208924_44208925	MELT	MELT	ALU_1_44208924_44208925	Single Caller	ALU	0.485169
1	44272730	44275580	CNV_1_44272730_44275580_iPSCORE	GS	GS,SS	CNV_1_44272730_44275580_iPSCORE,DEL_1_44272997_44275539	Multi-Caller	DEL	0.00211864
1	44284480	44284481	ALU_1_44284480_44284481	MELT	MELT	ALU_1_44284480_44284481	Single Caller	ALU	0.0402542
1	44565520	44565570	DEL_1_44565520_44565570	SS	SS	DEL_1_44565520_44565570	Single Caller	DEL	0.519068
1	44736473	44736474	LINE1_1_44736473_44736474	MELT	MELT	LINE1_1_44736473_44736474	Single Caller	LINE1	0.0211864
1	44821577	44821578	BND_1_44821577_116881_1	SS	SS	BND_1_44821577_116881_1	Single Caller	BND	0.0572034
1	44821998	44821999	BND_1_44821998_116882_1	SS	SS	BND_1_44821998_116882_1	Single Caller	BND	0.0572034
1	44823169	44823170	BND_1_44823169_116881_2	SS	SS	BND_1_44823169_116881_2	Single Caller	BND	0.0572034
1	44823170	44823171	BND_1_44823170_116882_2	SS	SS	BND_1_44823170_116882_2	Single Caller	BND	0.0572034
1	44823397	44823690	DEL_1_44823397_44823690	SS	SS	DEL_1_44823397_44823690	Single Caller	DEL	0.0572034
1	44879277	44882617	CNV_1_44879277_44882617_HipSci	GS	GS,SS	CNV_1_44879277_44882617_HipSci,DUP_1_44879519_44882976	Multi-Caller	DUP	0.0148305
1	44933823	44933824	ALU_1_44933823_44933824	MELT	MELT	ALU_1_44933823_44933824	Single Caller	ALU	0.358051
1	45021291	45022291	CNV_1_45021291_45022291_iPSCORE	GS	GS,SS	CNV_1_45021291_45022291_iPSCORE,DEL_1_45021260_45022254	Multi-Caller	DEL	0.0338983
1	45175072	45176131	DUP_1_45175072_45176131	SS	SS	DUP_1_45175072_45176131	Single Caller	DUP	0.00211864
1	45219284	45219285	ALU_1_45219284_45219285	MELT	MELT	ALU_1_45219284_45219285	Single Caller	ALU	0.00635593
1	45267127	45267128	BND_1_45267127_2275_1	SS	SS	BND_1_45267127_2275_1	Single Caller	BND	0.00211864
1	45278870	45278871	BND_1_45278870_98020_1	SS	SS	BND_1_45278870_98020_1	Single Caller	BND	0.00423729
1	45279059	45279060	BND_1_45279059_26269_1	SS	SS	BND_1_45279059_26269_1	Single Caller	BND	0.00423729
1	45283709	45283710	BND_1_45283709_98020_2	SS	SS	BND_1_45283709_98020_2	Single Caller	BND	0.00423729
1	45283721	45283722	BND_1_45283721_26269_2	SS	SS	BND_1_45283721_26269_2	Single Caller	BND	0.00423729
1	45304088	45304089	BND_1_45304088_1221_1	SS	SS	BND_1_45304088_1221_1	Single Caller	BND	0.00635593
1	45304472	45304473	BND_1_45304472_1222_1	SS	SS	BND_1_45304472_1222_1	Single Caller	BND	0.00423729
1	45339632	45339772	DEL_1_45339632_45339772	SS	SS	DEL_1_45339632_45339772	Single Caller	DEL	0.00211864
1	45417631	45417934	rMEI_1_45417631_45417934	SS	SS	rMEI_1_45417631_45417934	Single Caller	rMEI	0.28178
1	45537725	45540975	CNV_1_45537725_45540975_iPSCORE	GS	GS,SS	CNV_1_45537725_45540975_iPSCORE,DEL_1_45537749_45541057	Multi-Caller	DEL	0.00211864
1	45618619	45623419	CNV_1_45618619_45623419_HipSci	GS	GS,SS	CNV_1_45618619_45623419_HipSci,DEL_1_45618098_45623380	Multi-Caller	DEL	0.00423729
1	45621142	45621143	ALU_1_45621142_45621143	MELT	MELT	ALU_1_45621142_45621143	Single Caller	ALU	0.00211864
1	45631029	45647699	CNV_1_45631029_45647699_iPSCORE	GS	GS,SS	CNV_1_45631029_45647699_iPSCORE,DEL_1_45630024_45647529	Multi-Caller	DEL	0.0105932
1	45708640	45709300	DEL_1_45708640_45709300	SS	SS	DEL_1_45708640_45709300	Single Caller	DEL	0.00423729
1	45883520	45884855	DEL_1_45883520_45884855	SS	SS	DEL_1_45883520_45884855	Single Caller	DEL	0.00211864
1	45983489	45983583	DEL_1_45983489_45983583	SS	SS	DEL_1_45983489_45983583	Single Caller	DEL	0.489407
1	46016218	46016219	SVA_1_46016218_46016219	MELT	MELT	SVA_1_46016218_46016219	Single Caller	SVA	0.00211864
1	46092275	46092431	DUP_1_46092275_46092431	SS	SS	DUP_1_46092275_46092431	Single Caller	DUP	0.00211864
1	46169040	46169041	BND_1_46169040_2775_1	SS	SS	BND_1_46169040_2775_1	Single Caller	BND	0.00635593
1	46174780	46174781	BND_1_46174780_2779_1	SS	SS	BND_1_46174780_2779_1	Single Caller	BND	0.00423729
1	46185875	46404874	DUP_1_46185875_46404874	SS	SS	DUP_1_46185875_46404874	Single Caller	DUP	0.00211864
1	46207295	46207598	rMEI_1_46207295_46207598	SS	SS	rMEI_1_46207295_46207598	Single Caller	rMEI	0.523305
1	46309763	46390469	CNV_1_46309763_46390469_iPSCORE	GS	GS	CNV_1_46309763_46390469_iPSCORE	Single Caller	DUP	0.00211864
1	46324177	46325198	DEL_1_46324177_46325198	SS	SS	DEL_1_46324177_46325198	Single Caller	DEL	0.00423729
1	46333210	46333211	ALU_1_46333210_46333211	MELT	MELT	ALU_1_46333210_46333211	Single Caller	ALU	0.00423729
1	46366125	46366436	rMEI_1_46366125_46366436	SS	SS	rMEI_1_46366125_46366436	Single Caller	rMEI	0.444915
1	46372150	46372230	DEL_1_46372150_46372230	SS	SS	DEL_1_46372150_46372230	Single Caller	DEL	0.00423729
1	46378158	46380430	DEL_1_46378158_46380430	SS	SS	DEL_1_46378158_46380430	Single Caller	DEL	0.00211864
1	46414773	46414774	ALU_1_46414773_46414774	MELT	MELT	ALU_1_46414773_46414774	Single Caller	ALU	0.0105932
1	46825222	46825424	rMEI_1_46825222_46825424	SS	SS	rMEI_1_46825222_46825424	Single Caller	rMEI	0.00635593
1	46850188	46858157	CNV_1_46850188_46858157_iPSCORE	GS	GS	CNV_1_46850188_46858157_iPSCORE	Single Caller	DEL	0.00423729
1	46988627	46988773	DEL_1_46988627_46988773	SS	SS	DEL_1_46988627_46988773	Single Caller	DEL	0.00211864
1	47003630	47071307	CNV_1_47003630_47071307_iPSCORE	GS	GS,SS	CNV_1_47003630_47071307_iPSCORE,DEL_1_47003893_47071149	Multi-Caller	DEL	0.00635593
1	47342417	47357200	CNV_1_47342417_47357200_iPSCORE	GS	GS	CNV_1_47342417_47357200_iPSCORE	Single Caller	DEL	0.00423729
1	47343662	47347831	CNV_1_47343662_47347831_iPSCORE	GS	GS	CNV_1_47343662_47347831_iPSCORE	Single Caller	DEL	0.00635593
1	47412496	47418702	CNV_1_47412496_47418702_HipSci	GS	GS	CNV_1_47412496_47418702_HipSci	Single Caller	DEL	0.00423729
1	47414026	47414027	ALU_1_47414026_47414027	MELT	MELT	ALU_1_47414026_47414027	Single Caller	ALU	0.00423729
1	47441013	47444477	CNV_1_47441013_47444477_iPSCORE	GS	GS,SS	CNV_1_47441013_47444477_iPSCORE,DEL_1_47441050_47444427	Multi-Caller	DEL	0.00423729
1	47506482	47525198	CNV_1_47506482_47525198_HipSci	GS	GS,SS	CNV_1_47506482_47525198_HipSci,DUP_1_47507051_47525707	Multi-Caller	DUP	0.00211864
1	47551953	47559697	CNV_1_47551953_47559697_iPSCORE	GS	GS	CNV_1_47551953_47559697_iPSCORE	Single Caller	DUP	0.00635593
1	47623244	47625645	CNV_1_47623244_47625645_iPSCORE	GS	GS	CNV_1_47623244_47625645_iPSCORE	Single Caller	DEL	0.00211864
1	47751418	47752649	DEL_1_47751418_47752649	SS	SS	DEL_1_47751418_47752649	Single Caller	DEL	0.00211864
1	47804186	47804187	BND_1_47804186_2072_1	SS	SS	BND_1_47804186_2072_1	Single Caller	BND	0.00635593
1	47821940	47821941	BND_1_47821940_116903_1	SS	SS	BND_1_47821940_116903_1	Single Caller	BND	0.00211864
1	47821984	47826784	CNV_1_47821984_47826784_iPSCORE	GS	GS	CNV_1_47821984_47826784_iPSCORE	Single Caller	DEL	0.00211864
1	47823126	47823127	BND_1_47823126_116904_1	SS	SS	BND_1_47823126_116904_1	Single Caller	BND	0.00211864
1	47823574	47823575	BND_1_47823574_116903_2	SS	SS	BND_1_47823574_116903_2	Single Caller	BND	0.00211864
1	47826736	47826737	BND_1_47826736_116904_2	SS	SS	BND_1_47826736_116904_2	Single Caller	BND	0.00211864
1	48208897	48209287	DUP_1_48208897_48209287	SS	SS	DUP_1_48208897_48209287	Single Caller	DUP	0.40678
1	48465527	48465528	ALU_1_48465527_48465528	MELT	MELT	ALU_1_48465527_48465528	Single Caller	ALU	0.00635593
1	48470409	48470528	DEL_1_48470409_48470528	SS	SS	DEL_1_48470409_48470528	Single Caller	DEL	0.00211864
1	48479166	48482683	CNV_1_48479166_48482683_HipSci	GS	GS,SS	CNV_1_48479166_48482683_HipSci,DEL_1_48479188_48482755	Multi-Caller	DEL	0.00211864
1	48684172	48771878	CNV_1_48684172_48771878_Stitched	GS	GS,GS_LCNV,SS	CNV_1_48665435_48798935_Original,CNV_1_48684172_48771878_Stitched,DUP_1_48663300_48795415	Multi-Caller	DUP	0.00211864
1	48722123	48723671	DEL_1_48722123_48723671	SS	SS	DEL_1_48722123_48723671	Single Caller	DEL	0.00211864
1	48940945	48941245	INV_1_48940945_48941245	SS	SS	INV_1_48940945_48941245	Single Caller	INV	0.0487288
1	48940949	48941651	INV_1_48940949_48941651	SS	SS	INV_1_48940949_48941651	Single Caller	INV	0.0487288
1	49068905	49069509	DEL_1_49068905_49069509	SS	SS	DEL_1_49068905_49069509	Single Caller	DEL	0.00423729
1	49312619	49312722	DEL_1_49312619_49312722	SS	SS	DEL_1_49312619_49312722	Single Caller	DEL	0.00211864
1	49428756	49428757	LINE1_1_49428756_49428757	MELT	MELT	LINE1_1_49428756_49428757	Single Caller	LINE1	0.133475
1	49457088	49457089	ALU_1_49457088_49457089	MELT	MELT	ALU_1_49457088_49457089	Single Caller	ALU	0.00211864
1	49463312	49467024	CNV_1_49463312_49467024_iPSCORE	GS	GS,SS	CNV_1_49463312_49467024_iPSCORE,DEL_1_49463353_49467298	Multi-Caller	DEL	0.00211864
1	49577788	49577965	DUP_1_49577788_49577965	SS	SS	DUP_1_49577788_49577965	Single Caller	DUP	0.00211864
1	49853521	49853522	LINE1_1_49853521_49853522	MELT	MELT	LINE1_1_49853521_49853522	Single Caller	LINE1	0.00211864
1	49861993	49861994	ALU_1_49861993_49861994	MELT	MELT	ALU_1_49861993_49861994	Single Caller	ALU	0.0211864
1	49903428	49903490	DEL_1_49903428_49903490	SS	SS	DEL_1_49903428_49903490	Single Caller	DEL	0.00211864
1	49916539	49987211	CNV_1_49916539_49987211_HipSci	GS	GS,SS	CNV_1_49916539_49987211_HipSci,DEL_1_49914513_49998578	Multi-Caller	DEL	0.00423729
1	50021152	50029437	CNV_1_50021152_50029437_iPSCORE	GS	GS,SS	CNV_1_50021152_50029437_iPSCORE,DEL_1_50021187_50029496	Multi-Caller	DEL	0.00423729
1	50084018	50084161	DEL_1_50084018_50084161	SS	SS	DEL_1_50084018_50084161	Single Caller	DEL	0.152542
1	50203450	50205541	CNV_1_50203450_50205541_HipSci	GS	GS,SS	CNV_1_50203450_50205541_HipSci,DEL_1_50203258_50205383	Multi-Caller	DEL	0.00211864
1	50299732	50310594	CNV_1_50299732_50310594_iPSCORE	GS	GS,SS	CNV_1_50299732_50310594_iPSCORE,DEL_1_50299710_50310677	Multi-Caller	DEL	0.00423729
1	50383306	50400230	CNV_1_50383306_50400230_iPSCORE	GS	GS	CNV_1_50383306_50400230_iPSCORE	Single Caller	DEL	0.00211864
1	50682736	50682737	LINE1_1_50682736_50682737	MELT	MELT	LINE1_1_50682736_50682737	Single Caller	LINE1	0.0127119
1	50853441	50854218	DEL_1_50853441_50854218	SS	SS	DEL_1_50853441_50854218	Single Caller	DEL	0.00211864
1	50861133	50877180	CNV_1_50861133_50877180_HipSci	GS	GS,SS	CNV_1_50861133_50877180_HipSci,DEL_1_50861089_50877152	Multi-Caller	DEL	0.00211864
1	50912662	50912663	ALU_1_50912662_50912663	MELT	MELT	ALU_1_50912662_50912663	Single Caller	ALU	0.182203
1	50995993	50995994	ALU_1_50995993_50995994	MELT	MELT	ALU_1_50995993_50995994	Single Caller	ALU	0.0529661
1	51003893	51003894	ALU_1_51003893_51003894	MELT	MELT	ALU_1_51003893_51003894	Single Caller	ALU	0.00211864
1	51029967	51029968	ALU_1_51029967_51029968	MELT	MELT	ALU_1_51029967_51029968	Single Caller	ALU	0.209746
1	51057927	51057928	ALU_1_51057927_51057928	MELT	MELT	ALU_1_51057927_51057928	Single Caller	ALU	0.00423729
1	51102540	51103498	DEL_1_51102540_51103498	SS	SS	DEL_1_51102540_51103498	Single Caller	DEL	0.0148305
1	51414690	51414785	DEL_1_51414690_51414785	SS	SS	DEL_1_51414690_51414785	Single Caller	DEL	0.00211864
1	51499643	51499644	BND_1_51499643_630_1	SS	SS	BND_1_51499643_630_1	Single Caller	BND	0.00211864
1	51590726	51600591	DUP_1_51590726_51600591	SS	SS	DUP_1_51590726_51600591	Single Caller	DUP	0.00211864
1	51643430	51643431	BND_1_51643430_3056_1	SS	SS	BND_1_51643430_3056_1	Single Caller	BND	0.00211864
1	51643451	51643452	BND_1_51643451_3055_1	SS	SS	BND_1_51643451_3055_1	Single Caller	BND	0.00211864
1	51827766	51827767	ALU_1_51827766_51827767	MELT	MELT	ALU_1_51827766_51827767	Single Caller	ALU	0.00847458
1	51915109	51917484	CNV_1_51915109_51917484_iPSCORE	GS	GS,SS	CNV_1_51915109_51917484_iPSCORE,DEL_1_51915153_51917455	Multi-Caller	DEL	0.00423729
1	51979567	51979568	ALU_1_51979567_51979568	MELT	MELT	ALU_1_51979567_51979568	Single Caller	ALU	0.00423729
1	52347542	52348942	CNV_1_52347542_52348942_iPSCORE	GS	GS	CNV_1_52347542_52348942_iPSCORE	Single Caller	DEL	0.00635593
1	52347577	52347578	BND_1_52347577_116913_1	SS	SS	BND_1_52347577_116913_1	Single Caller	BND	0.00635593
1	52348953	52348954	BND_1_52348953_116914_1	SS	SS	BND_1_52348953_116914_1	Single Caller	BND	0.00635593
1	52351771	52351772	BND_1_52351771_116913_2	SS	SS	BND_1_52351771_116913_2	Single Caller	BND	0.00635593
1	52351778	52351779	BND_1_52351778_116914_2	SS	SS	BND_1_52351778_116914_2	Single Caller	BND	0.00635593
1	53025347	53027247	CNV_1_53025347_53027247_iPSCORE	GS	GS,SS	CNV_1_53025347_53027247_iPSCORE,DEL_1_53025416_53027201	Multi-Caller	DEL	0.0233051
1	53355647	53357772	DEL_1_53355647_53357772	SS	SS	DEL_1_53355647_53357772	Single Caller	DEL	0.00211864
1	53417082	53417083	BND_1_53417082_26410_1	SS	SS	BND_1_53417082_26410_1	Single Caller	BND	0.0127119
1	53417183	53419783	CNV_1_53417183_53419783_iPSCORE	GS	GS	CNV_1_53417183_53419783_iPSCORE	Single Caller	DEL	0.0127119
1	53419763	53419764	BND_1_53419763_26410_2	SS	SS	BND_1_53419763_26410_2	Single Caller	BND	0.0127119
1	53594099	53594948	DEL_1_53594099_53594948	SS	SS	DEL_1_53594099_53594948	Single Caller	DEL	0.408898
1	53595128	53595603	DEL_1_53595128_53595603	SS	SS	DEL_1_53595128_53595603	Single Caller	DEL	0.408898
1	53815663	53815664	ALU_1_53815663_53815664	MELT	MELT	ALU_1_53815663_53815664	Single Caller	ALU	0.00211864
1	53815948	53815949	ALU_1_53815948_53815949	MELT	MELT	ALU_1_53815948_53815949	Single Caller	ALU	0.00211864
1	53933587	53933920	DEL_1_53933587_53933920	SS	SS	DEL_1_53933587_53933920	Single Caller	DEL	0.0169492
1	54367459	54369759	CNV_1_54367459_54369759_iPSCORE	GS	GS,SS	CNV_1_54367459_54369759_iPSCORE,DEL_1_54367649_54369730	Multi-Caller	DEL	0.00211864
1	54578094	54594726	CNV_1_54578094_54594726_HipSci	GS	GS,SS	CNV_1_54578094_54594726_HipSci,DUP_1_54578334_54594079	Multi-Caller	DUP	0.00211864
1	54588904	54589829	DEL_1_54588904_54589829	SS	SS	DEL_1_54588904_54589829	Single Caller	DEL	0.00423729
1	54695922	54695923	BND_1_54695922_1509_1	SS	SS	BND_1_54695922_1509_1	Single Caller	BND	0.00211864
1	54696493	54696494	BND_1_54696493_1510_1	SS	SS	BND_1_54696493_1510_1	Single Caller	BND	0.00211864
1	54732379	54732466	DEL_1_54732379_54732466	SS	SS	DEL_1_54732379_54732466	Single Caller	DEL	0.00211864
1	54782030	54782370	DEL_1_54782030_54782370	SS	SS	DEL_1_54782030_54782370	Single Caller	DEL	0.0127119
1	54894220	54897309	CNV_1_54894220_54897309_iPSCORE	GS	GS,SS	CNV_1_54894220_54897309_iPSCORE,DEL_1_54894180_54897495	Multi-Caller	DEL	0.00635593
1	55030044	55030045	BND_1_55030044_1383_1	SS	SS	BND_1_55030044_1383_1	Single Caller	BND	0.0338983
1	55092269	55095972	CNV_1_55092269_55095972_iPSCORE	GS	GS,SS	CNV_1_55092269_55095972_iPSCORE,DEL_1_55092274_55095966	Multi-Caller	DEL	0.542373
1	55124298	55124299	SVA_1_55124298_55124299	MELT	MELT	SVA_1_55124298_55124299	Single Caller	SVA	0.029661
1	55206562	55227446	CNV_1_55206562_55227446_iPSCORE	GS	GS,SS	CNV_1_55206562_55227446_iPSCORE,DUP_1_55204293_55227426	Multi-Caller	DUP	0.00211864
1	55287562	55287869	rMEI_1_55287562_55287869	SS	SS	rMEI_1_55287562_55287869	Single Caller	rMEI	0.400424
1	55300094	55305710	CNV_1_55300094_55305710_iPSCORE	GS	GS,SS	CNV_1_55300094_55305710_iPSCORE,DEL_1_55301011_55305500	Multi-Caller	DEL	0.00211864
1	55342098	55343398	CNV_1_55342098_55343398_iPSCORE	GS	GS,SS	CNV_1_55342098_55343398_iPSCORE,DEL_1_55342239_55343385	Multi-Caller	DEL	0.0275424
1	55348448	55361123	CNV_1_55348448_55361123_HipSci	GS	GS,SS	CNV_1_55348448_55361123_HipSci,DUP_1_55348464_55362435	Multi-Caller	DUP	0.00211864
1	55364082	55369579	CNV_1_55364082_55369579_iPSCORE	GS	GS,SS	CNV_1_55364082_55369579_iPSCORE,DEL_1_55363973_55369155	Multi-Caller	DEL	0.00211864
1	55371409	55372150	DEL_1_55371409_55372150	SS	SS	DEL_1_55371409_55372150	Single Caller	DEL	0.00211864
1	55442256	55450809	CNV_1_55442256_55450809_iPSCORE	GS	GS,SS	CNV_1_55442256_55450809_iPSCORE,DUP_1_55442317_55451051	Multi-Caller	DUP	0.00211864
1	55442398	55443383	DUP_1_55442398_55443383	SS	SS	DUP_1_55442398_55443383	Single Caller	DUP	0.00211864
1	55488378	55493567	CNV_1_55488378_55493567_iPSCORE	GS	GS,SS	CNV_1_55488378_55493567_iPSCORE,DEL_1_55488501_55493686	Multi-Caller	DEL	0.00423729
1	55639878	55639879	ALU_1_55639878_55639879	MELT	MELT	ALU_1_55639878_55639879	Single Caller	ALU	0.00211864
1	55927711	55929262	CNV_1_55927711_55929262_iPSCORE	GS	GS,SS	CNV_1_55927711_55929262_iPSCORE,DEL_1_55927721_55929225	Multi-Caller	DEL	0.0211864
1	55995472	55995577	DEL_1_55995472_55995577	SS	SS	DEL_1_55995472_55995577	Single Caller	DEL	0.0105932
1	56072830	56072831	ALU_1_56072830_56072831	MELT	MELT	ALU_1_56072830_56072831	Single Caller	ALU	0.00211864
1	56228265	56228266	ALU_1_56228265_56228266	MELT	MELT	ALU_1_56228265_56228266	Single Caller	ALU	0.0211864
1	56268665	56268666	LINE1_1_56268665_56268666	MELT	MELT	LINE1_1_56268665_56268666	Single Caller	LINE1	0.0169492
1	56401293	56401603	rMEI_1_56401293_56401603	SS	SS	rMEI_1_56401293_56401603	Single Caller	rMEI	0.0338983
1	56405398	56405399	LINE1_1_56405398_56405399	MELT	MELT	LINE1_1_56405398_56405399	Single Caller	LINE1	0.247881
1	56579835	56580432	DEL_1_56579835_56580432	SS	SS	DEL_1_56579835_56580432	Single Caller	DEL	0.00423729
1	56831124	56834965	rMEI_1_56831124_56834965	SS	SS	rMEI_1_56831124_56834965	Single Caller	rMEI	0.54661
1	56879062	56879063	ALU_1_56879062_56879063	MELT	MELT	ALU_1_56879062_56879063	Single Caller	ALU	0.264831
1	56887711	56888019	rMEI_1_56887711_56888019	SS	SS	rMEI_1_56887711_56888019	Single Caller	rMEI	0.347458
1	56996032	56996346	DUP_1_56996032_56996346	SS	SS	DUP_1_56996032_56996346	Single Caller	DUP	0.336864
1	57003360	57003361	ALU_1_57003360_57003361	MELT	MELT	ALU_1_57003360_57003361	Single Caller	ALU	0.0169492
1	57100960	57100961	SVA_1_57100960_57100961	MELT	MELT	SVA_1_57100960_57100961	Single Caller	SVA	0.0529661
1	57242625	57242949	rMEI_1_57242625_57242949	SS	SS	rMEI_1_57242625_57242949	Single Caller	rMEI	0.459746
1	57363512	57363592	DEL_1_57363512_57363592	SS	SS	DEL_1_57363512_57363592	Single Caller	DEL	0.00423729
1	57384817	57385647	DEL_1_57384817_57385647	SS	SS	DEL_1_57384817_57385647	Single Caller	DEL	0.00423729
1	57971984	57971985	ALU_1_57971984_57971985	MELT	MELT	ALU_1_57971984_57971985	Single Caller	ALU	0.0190678
1	57994503	57994504	ALU_1_57994503_57994504	MELT	MELT	ALU_1_57994503_57994504	Single Caller	ALU	0.00211864
1	58002798	58002799	ALU_1_58002798_58002799	MELT	MELT	ALU_1_58002798_58002799	Single Caller	ALU	0.00211864
1	58071869	58071870	ALU_1_58071869_58071870	MELT	MELT	ALU_1_58071869_58071870	Single Caller	ALU	0.20339
1	58343223	58343535	rMEI_1_58343223_58343535	SS	SS	rMEI_1_58343223_58343535	Single Caller	rMEI	0.514831
1	58504097	58504098	ALU_1_58504097_58504098	MELT	MELT	ALU_1_58504097_58504098	Single Caller	ALU	0.00211864
1	58517104	58517105	ALU_1_58517104_58517105	MELT	MELT	ALU_1_58517104_58517105	Single Caller	ALU	0.00211864
1	58719800	58734484	CNV_1_58719800_58734484_iPSCORE	GS	GS	CNV_1_58719800_58734484_iPSCORE	Single Caller	DUP	0.00423729
1	58743913	58744822	DEL_1_58743913_58744822	SS	SS	DEL_1_58743913_58744822	Single Caller	DEL	0.150424
1	58768300	58768301	LINE1_1_58768300_58768301	MELT	MELT	LINE1_1_58768300_58768301	Single Caller	LINE1	0.00423729
1	58948193	58948194	ALU_1_58948193_58948194	MELT	MELT	ALU_1_58948193_58948194	Single Caller	ALU	0.00211864
1	59059634	59059941	rMEI_1_59059634_59059941	SS	SS	rMEI_1_59059634_59059941	Single Caller	rMEI	0.476695
1	59090256	59096400	CNV_1_59090256_59096400_HipSci	GS	GS,SS	CNV_1_59090256_59096400_HipSci,DEL_1_59090375_59096338	Multi-Caller	DEL	0.00211864
1	59179468	59179550	DEL_1_59179468_59179550	SS	SS	DEL_1_59179468_59179550	Single Caller	DEL	0.0169492
1	59196968	59196969	BND_1_59196968_26522_1	SS	SS	BND_1_59196968_26522_1	Single Caller	BND	0.00211864
1	59197337	59197338	BND_1_59197337_26522_2	SS	SS	BND_1_59197337_26522_2	Single Caller	BND	0.00211864
1	59205317	59205318	ALU_1_59205317_59205318	MELT	MELT	ALU_1_59205317_59205318	Single Caller	ALU	0.211864
1	59674320	59675497	DEL_1_59674320_59675497	SS	SS	DEL_1_59674320_59675497	Single Caller	DEL	0.00211864
1	59679826	59679827	ALU_1_59679826_59679827	MELT	MELT	ALU_1_59679826_59679827	Single Caller	ALU	0.00211864
1	59733731	59733732	ALU_1_59733731_59733732	MELT	MELT	ALU_1_59733731_59733732	Single Caller	ALU	0.00211864
1	59845764	59846613	DEL_1_59845764_59846613	SS	SS	DEL_1_59845764_59846613	Single Caller	DEL	0.00211864
1	59871876	59871877	ALU_1_59871876_59871877	MELT	MELT	ALU_1_59871876_59871877	Single Caller	ALU	0.408898
1	60046688	60048688	CNV_1_60046688_60048688_iPSCORE	GS	GS,SS	CNV_1_60046688_60048688_iPSCORE,DEL_1_60046732_60050636	Multi-Caller	DEL	0.029661
1	60048688	60049688	CNV_1_60048688_60049688_iPSCORE	GS	GS,SS	CNV_1_60048688_60049688_iPSCORE,DEL_1_60048636_60049661	Multi-Caller	DEL	0.247881
1	60049488	60050694	CNV_1_60049488_60050694_HipSci	GS	GS	CNV_1_60049488_60050694_HipSci	Single Caller	DEL	0.029661
1	60106246	60107095	DEL_1_60106246_60107095	SS	SS	DEL_1_60106246_60107095	Single Caller	DEL	0.0233051
1	60147991	60147992	ALU_1_60147991_60147992	MELT	MELT	ALU_1_60147991_60147992	Single Caller	ALU	0.00423729
1	60315011	60315012	ALU_1_60315011_60315012	MELT	MELT	ALU_1_60315011_60315012	Single Caller	ALU	0.00423729
1	60470604	60470605	ALU_1_60470604_60470605	MELT	MELT	ALU_1_60470604_60470605	Single Caller	ALU	0.158898
1	60487927	60488457	DEL_1_60487927_60488457	SS	SS	DEL_1_60487927_60488457	Single Caller	DEL	0.00211864
1	60661010	60661196	DEL_1_60661010_60661196	SS	SS	DEL_1_60661010_60661196	Single Caller	DEL	0.00847458
1	60715714	60715715	LINE1_1_60715714_60715715	MELT	MELT	LINE1_1_60715714_60715715	Single Caller	LINE1	0.0233051
1	60925560	60925561	ALU_1_60925560_60925561	MELT	MELT	ALU_1_60925560_60925561	Single Caller	ALU	0.00211864
1	60956611	60965663	CNV_1_60956611_60965663_HipSci	GS	GS,SS	CNV_1_60956611_60965663_HipSci,DEL_1_60956647_60966034	Multi-Caller	DEL	0.00211864
1	61060494	61060495	BND_1_61060494_98053_1	SS	SS	BND_1_61060494_98053_1	Single Caller	BND	0.059322
1	61060495	61060496	BND_1_61060495_26541_1	SS	SS	BND_1_61060495_26541_1	Single Caller	BND	0.059322
1	61062108	61062109	BND_1_61062108_26541_2	SS	SS	BND_1_61062108_26541_2	Single Caller	BND	0.059322
1	61062660	61062661	BND_1_61062660_98053_2	SS	SS	BND_1_61062660_98053_2	Single Caller	BND	0.059322
1	61069724	61070022	rMEI_1_61069724_61070022	SS	SS	rMEI_1_61069724_61070022	Single Caller	rMEI	0.0868644
1	61144594	61144595	ALU_1_61144594_61144595	MELT	MELT	ALU_1_61144594_61144595	Single Caller	ALU	0.0127119
1	61201787	61205886	CNV_1_61201787_61205886_Stitched	GS	GS,SS	CNV_1_61201787_61205886_Stitched,DEL_1_61201826_61205715	Multi-Caller	DEL	0.00423729
1	61288095	61288338	DUP_1_61288095_61288338	SS	SS	DUP_1_61288095_61288338	Single Caller	DUP	0.411017
1	61820654	61820777	DEL_1_61820654_61820777	SS	SS	DEL_1_61820654_61820777	Single Caller	DEL	0.00211864
1	61951173	61951432	DEL_1_61951173_61951432	SS	SS	DEL_1_61951173_61951432	Single Caller	DEL	0.00423729
1	61972219	61972220	BND_1_61972219_116939_1	SS	SS	BND_1_61972219_116939_1	Single Caller	BND	0.00423729
1	61972762	61972763	BND_1_61972762_116939_2	SS	SS	BND_1_61972762_116939_2	Single Caller	BND	0.00423729
1	62021632	62021633	ALU_1_62021632_62021633	MELT	MELT	ALU_1_62021632_62021633	Single Caller	ALU	0.00635593
1	62082863	62083701	DEL_1_62082863_62083701	SS	SS	DEL_1_62082863_62083701	Single Caller	DEL	0.506356
1	62108276	62108277	BND_1_62108276_2127_1	SS	SS	BND_1_62108276_2127_1	Single Caller	BND	0.00423729
1	62113412	62119377	CNV_1_62113412_62119377_iPSCORE	GS	GS,SS	CNV_1_62113412_62119377_iPSCORE,DEL_1_62113414_62119520	Multi-Caller	DEL	0.279661
1	62338719	62339084	DEL_1_62338719_62339084	SS	SS	DEL_1_62338719_62339084	Single Caller	DEL	0.00211864
1	62528997	62529587	DUP_1_62528997_62529587	SS	SS	DUP_1_62528997_62529587	Single Caller	DUP	0.00847458
1	62574014	62574015	ALU_1_62574014_62574015	MELT	MELT	ALU_1_62574014_62574015	Single Caller	ALU	0.0233051
1	62598824	62598891	DEL_1_62598824_62598891	SS	SS	DEL_1_62598824_62598891	Single Caller	DEL	0.0868644
1	62622989	62624292	CNV_1_62622989_62624292_iPSCORE	GS	GS,SS	CNV_1_62622989_62624292_iPSCORE,DEL_1_62623000_62624325	Multi-Caller	DEL	0.180085
1	62654797	62657107	CNV_1_62654797_62657107_iPSCORE	GS	GS,SS	CNV_1_62654797_62657107_iPSCORE,DEL_1_62654783_62657122	Multi-Caller	DEL	0.146186
1	62655728	62655729	ALU_1_62655728_62655729	MELT	MELT	ALU_1_62655728_62655729	Single Caller	ALU	0.0976645
1	62676605	62677909	DUP_1_62676605_62677909	SS	SS	DUP_1_62676605_62677909	Single Caller	DUP	0.00211864
1	62765260	62770760	CNV_1_62765260_62770760_HipSci	GS	GS,SS	CNV_1_62765260_62770760_HipSci,DEL_1_62765369_62770755	Multi-Caller	DEL	0.0105932
1	62765367	62765368	BND_1_62765367_116942_1	SS	SS	BND_1_62765367_116942_1	Single Caller	BND	0.0105932
1	62770366	62770367	BND_1_62770366_116942_2	SS	SS	BND_1_62770366_116942_2	Single Caller	BND	0.0105932
1	63151835	63152158	rMEI_1_63151835_63152158	SS	SS	rMEI_1_63151835_63152158	Single Caller	rMEI	0.0254237
1	63299373	63309369	CNV_1_63299373_63309369_HipSci	GS	GS,SS	CNV_1_63299373_63309369_HipSci,DEL_1_63299344_63312185	Multi-Caller	DEL	0.00211864
1	63316537	63317981	DEL_1_63316537_63317981	SS	SS	DEL_1_63316537_63317981	Single Caller	DEL	0.00211864
1	63337434	63337642	DEL_1_63337434_63337642	SS	SS	DEL_1_63337434_63337642	Single Caller	DEL	0.00211864
1	63388483	63388731	DEL_1_63388483_63388731	SS	SS	DEL_1_63388483_63388731	Single Caller	DEL	0.00423729
1	63429304	63429725	DEL_1_63429304_63429725	SS	SS	DEL_1_63429304_63429725	Single Caller	DEL	0.00211864
1	63461767	63462115	DEL_1_63461767_63462115	SS	SS	DEL_1_63461767_63462115	Single Caller	DEL	0.00211864
1	63461965	63461966	ALU_1_63461965_63461966	MELT	MELT	ALU_1_63461965_63461966	Single Caller	ALU	0.455508
1	63499412	63499413	ALU_1_63499412_63499413	MELT	MELT	ALU_1_63499412_63499413	Single Caller	ALU	0.00635593
1	63524764	63524765	BND_1_63524764_2459_1	SS	SS	BND_1_63524764_2459_1	Single Caller	BND	0.144068
1	63541810	63541811	ALU_1_63541810_63541811	MELT	MELT	ALU_1_63541810_63541811	Single Caller	ALU	0.00211864
1	63614589	63615961	CNV_1_63614589_63615961_iPSCORE	GS	GS,SS	CNV_1_63614589_63615961_iPSCORE,DEL_1_63614636_63615960	Multi-Caller	DEL	0.00211864
1	63660350	63660640	INV_1_63660350_63660640	SS	SS	INV_1_63660350_63660640	Single Caller	INV	0.00423729
1	63705366	63708146	rMEI_1_63705366_63708146	SS	SS	rMEI_1_63705366_63708146	Single Caller	rMEI	0.504237
1	63969575	63970159	DEL_1_63969575_63970159	SS	SS	DEL_1_63969575_63970159	Single Caller	DEL	0.00211864
1	64446626	64448016	CNV_1_64446626_64448016_iPSCORE	GS	GS,SS	CNV_1_64446626_64448016_iPSCORE,DEL_1_64446626_64448002	Multi-Caller	DEL	0.0105932
1	64491797	64491798	ALU_1_64491797_64491798	MELT	MELT	ALU_1_64491797_64491798	Single Caller	ALU	0.00635593
1	64658702	64659278	DEL_1_64658702_64659278	SS	SS	DEL_1_64658702_64659278	Single Caller	DEL	0.00211864
1	64745632	64745633	BND_1_64745632_26614_1	SS	SS	BND_1_64745632_26614_1	Single Caller	BND	0.00423729
1	64839851	64851745	CNV_1_64839851_64851745_iPSCORE	GS	GS	CNV_1_64839851_64851745_iPSCORE	Single Caller	DEL	0.00423729
1	64850193	64850194	SVA_1_64850193_64850194	MELT	MELT	SVA_1_64850193_64850194	Single Caller	SVA	0.317797
1	64851678	64851679	BND_1_64851678_26614_2	SS	SS	BND_1_64851678_26614_2	Single Caller	BND	0.00423729
1	64900969	64901597	DEL_1_64900969_64901597	SS	SS	DEL_1_64900969_64901597	Single Caller	DEL	0.00211864
1	64945080	64958141	CNV_1_64945080_64958141_iPSCORE	GS	GS	CNV_1_64945080_64958141_iPSCORE	Single Caller	DEL	0.00635593
1	64956404	64958241	CNV_1_64956404_64958241_iPSCORE	GS	GS	CNV_1_64956404_64958241_iPSCORE	Single Caller	DEL	0.00847458
1	64957847	64966278	CNV_1_64957847_64966278_iPSCORE	GS	GS,SS	CNV_1_64957847_64966278_iPSCORE,DEL_1_64956782_64966326	Multi-Caller	DEL	0.00211864
1	64958078	64958079	ALU_1_64958078_64958079	MELT	MELT	ALU_1_64958078_64958079	Single Caller	ALU	0.419492
1	64968279	64968377	DEL_1_64968279_64968377	SS	SS	DEL_1_64968279_64968377	Single Caller	DEL	0.0572034
1	65053666	65053667	ALU_1_65053666_65053667	MELT	MELT	ALU_1_65053666_65053667	Single Caller	ALU	0.00423729
1	65070851	65070852	BND_1_65070851_98059_1	SS	SS	BND_1_65070851_98059_1	Single Caller	BND	0.00211864
1	65071652	65071653	BND_1_65071652_98059_2	SS	SS	BND_1_65071652_98059_2	Single Caller	BND	0.00211864
1	65176921	65188857	CNV_1_65176921_65188857_iPSCORE	GS	GS,SS	CNV_1_65176921_65188857_iPSCORE,DEL_1_65176547_65188832	Multi-Caller	DEL	0.00847458
1	65259811	65260097	rMEI_1_65259811_65260097	SS	SS	rMEI_1_65259811_65260097	Single Caller	rMEI	0.00211864
1	65517688	65518488	DEL_1_65517688_65518488	SS	SS	DEL_1_65517688_65518488	Single Caller	DEL	0.00211864
1	65549223	65549224	ALU_1_65549223_65549224	MELT	MELT	ALU_1_65549223_65549224	Single Caller	ALU	0.00211864
1	65680914	65681840	DEL_1_65680914_65681840	SS	SS	DEL_1_65680914_65681840	Single Caller	DEL	0.00211864
1	65682233	65682594	DEL_1_65682233_65682594	SS	SS	DEL_1_65682233_65682594	Single Caller	DEL	0.0550847
1	65852965	65947470	CNV_1_65852965_65947470_Stitched	GS	GS,SS	CNV_1_65852965_65947470_Stitched,DUP_1_65853732_65956027	Multi-Caller	DUP	0.00211864
1	65909638	65909892	rMEI_1_65909638_65909892	SS	SS	rMEI_1_65909638_65909892	Single Caller	rMEI	0.449153
1	65938124	65938300	DEL_1_65938124_65938300	SS	SS	DEL_1_65938124_65938300	Single Caller	DEL	0.256356
1	65972822	65972939	DEL_1_65972822_65972939	SS	SS	DEL_1_65972822_65972939	Single Caller	DEL	0.00211864
1	66013858	66017867	CNV_1_66013858_66017867_HipSci	GS	GS,SS	CNV_1_66013858_66017867_HipSci,DEL_1_66013981_66017871	Multi-Caller	DEL	0.00423729
1	66014029	66025453	CNV_1_66014029_66025453_iPSCORE	GS	GS	CNV_1_66014029_66025453_iPSCORE	Single Caller	DEL	0.00211864
1	66024188	66030267	rMEI_1_66024188_66030267	SS	SS	rMEI_1_66024188_66030267	Single Caller	rMEI	0.311441
1	66055941	66055942	ALU_1_66055941_66055942	MELT	MELT	ALU_1_66055941_66055942	Single Caller	ALU	0.523305
1	66079154	66079451	rMEI_1_66079154_66079451	SS	SS	rMEI_1_66079154_66079451	Single Caller	rMEI	0.451271
1	66097021	66097085	DEL_1_66097021_66097085	SS	SS	DEL_1_66097021_66097085	Single Caller	DEL	0.00211864
1	66135715	66136047	rMEI_1_66135715_66136047	SS	SS	rMEI_1_66135715_66136047	Single Caller	rMEI	0.351695
1	66198215	66198498	INV_1_66198215_66198498	SS	SS	INV_1_66198215_66198498	Single Caller	INV	0.00847458
1	66263923	66264242	rMEI_1_66263923_66264242	SS	SS	rMEI_1_66263923_66264242	Single Caller	rMEI	0.506356
1	67201222	67201536	rMEI_1_67201222_67201536	SS	SS	rMEI_1_67201222_67201536	Single Caller	rMEI	0.550847
1	67452229	67452230	BND_1_67452229_116967_1	SS	SS	BND_1_67452229_116967_1	Single Caller	BND	0.0911017
1	67452624	67452625	BND_1_67452624_757_1	SS	SS	BND_1_67452624_757_1	Single Caller	BND	0.0868644
1	67452635	67452636	BND_1_67452635_116967_2	SS	SS	BND_1_67452635_116967_2	Single Caller	BND	0.0911017
1	67589745	67589746	BND_1_67589745_26674_1	SS	SS	BND_1_67589745_26674_1	Single Caller	BND	0.00211864
1	67589797	67589798	BND_1_67589797_26674_2	SS	SS	BND_1_67589797_26674_2	Single Caller	BND	0.00211864
1	67689624	67689625	LINE1_1_67689624_67689625	MELT	MELT	LINE1_1_67689624_67689625	Single Caller	LINE1	0.00423729
1	67863658	67873454	CNV_1_67863658_67873454_iPSCORE	GS	GS,SS	CNV_1_67863658_67873454_iPSCORE,DEL_1_67863475_67873425	Multi-Caller	DEL	0.00423729
1	68008046	68008805	DEL_1_68008046_68008805	SS	SS	DEL_1_68008046_68008805	Single Caller	DEL	0.451271
1	68327506	68327507	ALU_1_68327506_68327507	MELT	MELT	ALU_1_68327506_68327507	Single Caller	ALU	0.00847458
1	68343075	68343076	ALU_1_68343075_68343076	MELT	MELT	ALU_1_68343075_68343076	Single Caller	ALU	0.00211864
1	68584276	68584584	rMEI_1_68584276_68584584	SS	SS	rMEI_1_68584276_68584584	Single Caller	rMEI	0.00423729
1	68695139	68695140	ALU_1_68695139_68695140	MELT	MELT	ALU_1_68695139_68695140	Single Caller	ALU	0.0233051
1	69058401	69058934	DEL_1_69058401_69058934	SS	SS	DEL_1_69058401_69058934	Single Caller	DEL	0.00211864
1	69180189	69189311	CNV_1_69180189_69189311_iPSCORE	GS	GS,SS	CNV_1_69180189_69189311_iPSCORE,DUP_1_69180271_69189616	Multi-Caller	DUP	0.00423729
1	69300160	69300161	ALU_1_69300160_69300161	MELT	MELT	ALU_1_69300160_69300161	Single Caller	ALU	0.00211864
1	69561725	69561826	DEL_1_69561725_69561826	SS	SS	DEL_1_69561725_69561826	Single Caller	DEL	0.00211864
1	69611987	69611988	ALU_1_69611987_69611988	MELT	MELT	ALU_1_69611987_69611988	Single Caller	ALU	0.00211864
1	69807004	69807311	rMEI_1_69807004_69807311	SS	SS	rMEI_1_69807004_69807311	Single Caller	rMEI	0.0338983
1	69943725	69944021	rMEI_1_69943725_69944021	SS	SS	rMEI_1_69943725_69944021	Single Caller	rMEI	0.447034
1	69996165	70002687	CNV_1_69996165_70002687_iPSCORE	GS	GS,SS	CNV_1_69996165_70002687_iPSCORE,DEL_1_69996394_70002702	Multi-Caller	DEL	0.00847458
1	70027325	70027326	BND_1_70027325_26706_1	SS	SS	BND_1_70027325_26706_1	Single Caller	BND	0.529661
1	70027682	70027683	BND_1_70027682_26706_2	SS	SS	BND_1_70027682_26706_2	Single Caller	BND	0.529661
1	70061670	70061671	ALU_1_70061670_70061671	MELT	MELT	ALU_1_70061670_70061671	Single Caller	ALU	0.472458
1	70091072	70091073	ALU_1_70091072_70091073	MELT	MELT	ALU_1_70091072_70091073	Single Caller	ALU	0.485169
1	70093557	70093558	ALU_1_70093557_70093558	MELT	MELT	ALU_1_70093557_70093558	Single Caller	ALU	0.197034
1	70105921	70107183	CNV_1_70105921_70107183_HipSci	GS	GS	CNV_1_70105921_70107183_HipSci	Single Caller	DEL	0.0233051
1	70106387	70106388	ALU_1_70106387_70106388	MELT	MELT	ALU_1_70106387_70106388	Single Caller	ALU	0.00212314
1	70132971	70132972	ALU_1_70132971_70132972	MELT	MELT	ALU_1_70132971_70132972	Single Caller	ALU	0.00211864
1	70194556	70196619	DUP_1_70194556_70196619	SS	SS	DUP_1_70194556_70196619	Single Caller	DUP	0.00423729
1	70320791	70321387	DEL_1_70320791_70321387	SS	SS	DEL_1_70320791_70321387	Single Caller	DEL	0.00635593
1	70323213	70323214	ALU_1_70323213_70323214	MELT	MELT	ALU_1_70323213_70323214	Single Caller	ALU	0.00211864
1	70376637	70391209	CNV_1_70376637_70391209_HipSci	GS	GS	CNV_1_70376637_70391209_HipSci	Single Caller	DUP	0.00423729
1	70387092	70387303	DEL_1_70387092_70387303	SS	SS	DEL_1_70387092_70387303	Single Caller	DEL	0.00211864
1	70412360	70412361	ALU_1_70412360_70412361	MELT	MELT	ALU_1_70412360_70412361	Single Caller	ALU	0.0974576
1	70528570	70528571	ALU_1_70528570_70528571	MELT	MELT	ALU_1_70528570_70528571	Single Caller	ALU	0.00847458
1	70649639	70649640	SVA_1_70649639_70649640	MELT	MELT	SVA_1_70649639_70649640	Single Caller	SVA	0.00211864
1	70768127	70768434	rMEI_1_70768127_70768434	SS	SS	rMEI_1_70768127_70768434	Single Caller	rMEI	0.233051
1	70927022	70927023	ALU_1_70927022_70927023	MELT	MELT	ALU_1_70927022_70927023	Single Caller	ALU	0.00211864
1	70946205	70946520	rMEI_1_70946205_70946520	SS	SS	rMEI_1_70946205_70946520	Single Caller	rMEI	0.0127119
1	71081812	71081813	ALU_1_71081812_71081813	MELT	MELT	ALU_1_71081812_71081813	Single Caller	ALU	0.029661
1	71148801	71149047	DEL_1_71148801_71149047	SS	SS	DEL_1_71148801_71149047	Single Caller	DEL	0.322034
1	71162300	71162393	DEL_1_71162300_71162393	SS	SS	DEL_1_71162300_71162393	Single Caller	DEL	0.00211864
1	71228489	71230950	DEL_1_71228489_71230950	SS	SS	DEL_1_71228489_71230950	Single Caller	DEL	0.00211864
1	71237386	71240286	CNV_1_71237386_71240286_iPSCORE	GS	GS,SS	CNV_1_71237386_71240286_iPSCORE,DEL_1_71237363_71240327	Multi-Caller	DEL	0.0444915
1	71244147	71249648	CNV_1_71244147_71249648_HipSci	GS	GS,SS	CNV_1_71244147_71249648_HipSci,DEL_1_71244099_71249596	Multi-Caller	DEL	0.0127119
1	71301960	71314500	CNV_1_71301960_71314500_HipSci	GS	GS,SS	CNV_1_71301960_71314500_HipSci,DEL_1_71302014_71314520	Multi-Caller	DEL	0.00635593
1	71635107	71635108	ALU_1_71635107_71635108	MELT	MELT	ALU_1_71635107_71635108	Single Caller	ALU	0.00211864
1	71741332	71741629	rMEI_1_71741332_71741629	SS	SS	rMEI_1_71741332_71741629	Single Caller	rMEI	0.0550847
1	71828462	71828876	DEL_1_71828462_71828876	SS	SS	DEL_1_71828462_71828876	Single Caller	DEL	0.0381356
1	71848849	71848850	BND_1_71848849_116985_1	SS	SS	BND_1_71848849_116985_1	Single Caller	BND	0.00211864
1	71848855	71849517	INV_1_71848855_71849517	SS	SS	INV_1_71848855_71849517	Single Caller	INV	0.00211864
1	71850264	71850265	BND_1_71850264_116985_2	SS	SS	BND_1_71850264_116985_2	Single Caller	BND	0.00211864
1	71864507	71869327	CNV_1_71864507_71869327_HipSci	GS	GS,SS	CNV_1_71864507_71869327_HipSci,DEL_1_71864027_71869384	Multi-Caller	DEL	0.00211864
1	72121016	72121081	DEL_1_72121016_72121081	SS	SS	DEL_1_72121016_72121081	Single Caller	DEL	0.00211864
1	72348050	72348051	ALU_1_72348050_72348051	MELT	MELT	ALU_1_72348050_72348051	Single Caller	ALU	0.00211864
1	72449620	72450032	DEL_1_72449620_72450032	SS	SS	DEL_1_72449620_72450032	Single Caller	DEL	0.292373
1	72477157	72477158	ALU_1_72477157_72477158	MELT	MELT	ALU_1_72477157_72477158	Single Caller	ALU	0.00211864
1	72514121	72514122	ALU_1_72514121_72514122	MELT	MELT	ALU_1_72514121_72514122	Single Caller	ALU	0.192797
1	72610121	72610189	DEL_1_72610121_72610189	SS	SS	DEL_1_72610121_72610189	Single Caller	DEL	0.403397
1	72639020	72639021	ALU_1_72639020_72639021	MELT	MELT	ALU_1_72639020_72639021	Single Caller	ALU	0.256356
1	72717855	72717856	BND_1_72717855_2553_1	SS	SS	BND_1_72717855_2553_1	Single Caller	BND	0.00847458
1	72724686	72724687	SVA_1_72724686_72724687	MELT	MELT	SVA_1_72724686_72724687	Single Caller	SVA	0.00211864
1	72755344	72755492	DEL_1_72755344_72755492	SS	SS	DEL_1_72755344_72755492	Single Caller	DEL	0.29661
1	72755661	72764091	CNV_1_72755661_72764091_HipSci	GS	GS,SS	CNV_1_72755661_72764091_HipSci,DEL_1_72755696_72764074	Multi-Caller	DEL	0.29661
1	72770333	72811825	CNV_1_72770333_72811825_HipSci	GS	GS,SS	CNV_1_72770333_72811825_HipSci,DEL_1_72766324_72811839	Multi-Caller	DEL	0.525424
1	73011755	73069969	CNV_1_73011755_73069969_iPSCORE	GS	GS,SS	CNV_1_73011755_73069969_iPSCORE,DEL_1_73011114_73093104	Multi-Caller	DEL	0.00635593
1	73018578	73018579	ALU_1_73018578_73018579	MELT	MELT	ALU_1_73018578_73018579	Single Caller	ALU	0.0360169
1	73061464	73062464	CNV_1_73061464_73062464_HipSci	GS	GS	CNV_1_73061464_73062464_HipSci	Single Caller	DEL	0.0169492
1	73439188	73439189	ALU_1_73439188_73439189	MELT	MELT	ALU_1_73439188_73439189	Single Caller	ALU	0.00423729
1	73450486	73458517	CNV_1_73450486_73458517_HipSci	GS	GS	CNV_1_73450486_73458517_HipSci	Single Caller	DUP	0.0466102
1	73753607	73753915	rMEI_1_73753607_73753915	SS	SS	rMEI_1_73753607_73753915	Single Caller	rMEI	0.0423729
1	73768797	73769134	rMEI_1_73768797_73769134	SS	SS	rMEI_1_73768797_73769134	Single Caller	rMEI	0.565678
1	73911108	73911109	ALU_1_73911108_73911109	MELT	MELT	ALU_1_73911108_73911109	Single Caller	ALU	0.0211864
1	74055395	74056011	DEL_1_74055395_74056011	SS	SS	DEL_1_74055395_74056011	Single Caller	DEL	0.00211864
1	74070701	74070702	ALU_1_74070701_74070702	MELT	MELT	ALU_1_74070701_74070702	Single Caller	ALU	0.00211864
1	74312432	74312682	DEL_1_74312432_74312682	SS	SS	DEL_1_74312432_74312682	Single Caller	DEL	0.461864
1	74395398	74395399	ALU_1_74395398_74395399	MELT	MELT	ALU_1_74395398_74395399	Single Caller	ALU	0.00423729
1	74461385	74461386	ALU_1_74461385_74461386	MELT	MELT	ALU_1_74461385_74461386	Single Caller	ALU	0.00635593
1	74471655	74471656	ALU_1_74471655_74471656	MELT	MELT	ALU_1_74471655_74471656	Single Caller	ALU	0.262712
1	74648719	74663658	CNV_1_74648719_74663658_iPSCORE	GS	GS,SS	CNV_1_74648719_74663658_iPSCORE,DUP_1_74648755_74663841	Multi-Caller	DUP	0.00211864
1	74847345	74847346	ALU_1_74847345_74847346	MELT	MELT	ALU_1_74847345_74847346	Single Caller	ALU	0.00211864
1	74984529	74985253	rMEI_1_74984529_74985253	SS	SS	rMEI_1_74984529_74985253	Single Caller	rMEI	0.0614407
1	75048121	75048122	ALU_1_75048121_75048122	MELT	MELT	ALU_1_75048121_75048122	Single Caller	ALU	0.00211864
1	75148055	75148056	ALU_1_75148055_75148056	MELT	MELT	ALU_1_75148055_75148056	Single Caller	ALU	0.345339
1	75183556	75186006	CNV_1_75183556_75186006_HipSci	GS	GS,SS	CNV_1_75183556_75186006_HipSci,DEL_1_75183597_75186011	Multi-Caller	DEL	0.0211864
1	75192907	75192908	LINE1_1_75192907_75192908	MELT	MELT	LINE1_1_75192907_75192908	Single Caller	LINE1	0.538136
1	75215138	75215139	ALU_1_75215138_75215139	MELT	MELT	ALU_1_75215138_75215139	Single Caller	ALU	0.00423729
1	75301685	75301686	ALU_1_75301685_75301686	MELT	MELT	ALU_1_75301685_75301686	Single Caller	ALU	0.347458
1	75557174	75557175	ALU_1_75557174_75557175	MELT	MELT	ALU_1_75557174_75557175	Single Caller	ALU	0.40678
1	75612509	75612510	LINE1_1_75612509_75612510	MELT	MELT	LINE1_1_75612509_75612510	Single Caller	LINE1	0.00211864
1	75802846	75802847	ALU_1_75802846_75802847	MELT	MELT	ALU_1_75802846_75802847	Single Caller	ALU	0.0254237
1	75804950	75804951	ALU_1_75804950_75804951	MELT	MELT	ALU_1_75804950_75804951	Single Caller	ALU	0.00211864
1	75982663	75982664	ALU_1_75982663_75982664	MELT	MELT	ALU_1_75982663_75982664	Single Caller	ALU	0.00211864
1	75998358	75998359	ALU_1_75998358_75998359	MELT	MELT	ALU_1_75998358_75998359	Single Caller	ALU	0.00211864
1	76004957	76005138	DEL_1_76004957_76005138	SS	SS	DEL_1_76004957_76005138	Single Caller	DEL	0.0105932
1	76011881	76012195	rMEI_1_76011881_76012195	SS	SS	rMEI_1_76011881_76012195	Single Caller	rMEI	0.0889831
1	76016615	76016616	LINE1_1_76016615_76016616	MELT	MELT	LINE1_1_76016615_76016616	Single Caller	LINE1	0.00423729
1	76133897	76135038	CNV_1_76133897_76135038_iPSCORE	GS	GS,SS	CNV_1_76133897_76135038_iPSCORE,DEL_1_76133952_76134996	Multi-Caller	DEL	0.00423729
1	76202199	76202200	ALU_1_76202199_76202200	MELT	MELT	ALU_1_76202199_76202200	Single Caller	ALU	0.00211864
1	76255115	76255116	BND_1_76255115_2327_1	SS	SS	BND_1_76255115_2327_1	Single Caller	BND	0.00211864
1	76255523	76255524	BND_1_76255523_2328_1	SS	SS	BND_1_76255523_2328_1	Single Caller	BND	0.00211864
1	76257255	76266610	DEL_1_76257255_76266610	SS	SS	DEL_1_76257255_76266610	Single Caller	DEL	0.00211864
1	76310308	76315908	CNV_1_76310308_76315908_HipSci	GS	GS	CNV_1_76310308_76315908_HipSci	Single Caller	DEL	0.00211864
1	76312115	76312116	BND_1_76312115_117005_1	SS	SS	BND_1_76312115_117005_1	Single Caller	BND	0.00211864
1	76315910	76315911	BND_1_76315910_117005_2	SS	SS	BND_1_76315910_117005_2	Single Caller	BND	0.00211864
1	76319838	76342763	INV_1_76319838_76342763	SS	SS	INV_1_76319838_76342763	Single Caller	INV	0.00211864
1	76333042	76333119	DEL_1_76333042_76333119	SS	SS	DEL_1_76333042_76333119	Single Caller	DEL	0.00423729
1	76392967	76392968	ALU_1_76392967_76392968	MELT	MELT	ALU_1_76392967_76392968	Single Caller	ALU	0.0508475
1	76768729	76768797	DEL_1_76768729_76768797	SS	SS	DEL_1_76768729_76768797	Single Caller	DEL	0.461864
1	76826797	76835403	CNV_1_76826797_76835403_iPSCORE	GS	GS,SS	CNV_1_76826797_76835403_iPSCORE,DEL_1_76826906_76835396	Multi-Caller	DEL	0.0190678
1	76900597	76903519	CNV_1_76900597_76903519_iPSCORE	GS	GS,SS	CNV_1_76900597_76903519_iPSCORE,DEL_1_76900657_76903327	Multi-Caller	DEL	0.00423729
1	76921798	76927275	CNV_1_76921798_76927275_iPSCORE	GS	GS,SS	CNV_1_76921798_76927275_iPSCORE,DEL_1_76921830_76927288	Multi-Caller	DEL	0.00211864
1	77100375	77100649	rMEI_1_77100375_77100649	SS	SS	rMEI_1_77100375_77100649	Single Caller	rMEI	0.442797
1	77127591	77128691	CNV_1_77127591_77128691_iPSCORE	GS	GS,SS	CNV_1_77127591_77128691_iPSCORE,DEL_1_77127514_77128554	Multi-Caller	DEL	0.00423729
1	77203760	77203761	BND_1_77203760_98081_1	SS	SS	BND_1_77203760_98081_1	Single Caller	BND	0.00423729
1	77203990	77203991	BND_1_77203990_26809_1	SS	SS	BND_1_77203990_26809_1	Single Caller	BND	0.00423729
1	77206226	77206227	BND_1_77206226_98081_2	SS	SS	BND_1_77206226_98081_2	Single Caller	BND	0.00423729
1	77206266	77209216	CNV_1_77206266_77209216_HipSci	GS	GS,SS	CNV_1_77206266_77209216_HipSci,DEL_1_77206225_77209204	Multi-Caller	DEL	0.00423729
1	77209204	77209205	BND_1_77209204_26809_2	SS	SS	BND_1_77209204_26809_2	Single Caller	BND	0.00423729
1	77253836	77260260	CNV_1_77253836_77260260_HipSci	GS	GS,SS	CNV_1_77253836_77260260_HipSci,DEL_1_77253892_77260227	Multi-Caller	DEL	0.00211864
1	77448475	77448805	DEL_1_77448475_77448805	SS	SS	DEL_1_77448475_77448805	Single Caller	DEL	0.0127119
1	77476395	77476727	DUP_1_77476395_77476727	SS	SS	DUP_1_77476395_77476727	Single Caller	DUP	0.233051
1	77577928	77577929	ALU_1_77577928_77577929	MELT	MELT	ALU_1_77577928_77577929	Single Caller	ALU	0.141949
1	77634327	77634328	ALU_1_77634327_77634328	MELT	MELT	ALU_1_77634327_77634328	Single Caller	ALU	0.161017
1	77764994	77764995	ALU_1_77764994_77764995	MELT	MELT	ALU_1_77764994_77764995	Single Caller	ALU	0.375
1	77885794	77885795	ALU_1_77885794_77885795	MELT	MELT	ALU_1_77885794_77885795	Single Caller	ALU	0.0169492
1	77885794	77885795	SVA_1_77885794_77885795	MELT	MELT	SVA_1_77885794_77885795	Single Caller	SVA	0.0275424
1	77918531	77918532	LINE1_1_77918531_77918532	MELT	MELT	LINE1_1_77918531_77918532	Single Caller	LINE1	0.00635593
1	78240679	78240680	ALU_1_78240679_78240680	MELT	MELT	ALU_1_78240679_78240680	Single Caller	ALU	0.00211864
1	78527321	78527396	DEL_1_78527321_78527396	SS	SS	DEL_1_78527321_78527396	Single Caller	DEL	0.572034
1	78607067	78607068	ALU_1_78607067_78607068	MELT	MELT	ALU_1_78607067_78607068	Single Caller	ALU	0.438559
1	78649169	78654177	CNV_1_78649169_78654177_iPSCORE	GS	GS,SS	CNV_1_78649169_78654177_iPSCORE,DEL_1_78649165_78654154	Multi-Caller	DEL	0.118644
1	78794315	78844084	DUP_1_78794315_78844084	SS	SS	DUP_1_78794315_78844084	Single Caller	DUP	0.00211864
1	78802874	78834752	CNV_1_78802874_78834752_iPSCORE	GS	GS	CNV_1_78802874_78834752_iPSCORE	Single Caller	DUP	0.00211864
1	78833897	78835838	DEL_1_78833897_78835838	SS	SS	DEL_1_78833897_78835838	Single Caller	DEL	0.00423729
1	78952307	78953552	DEL_1_78952307_78953552	SS	SS	DEL_1_78952307_78953552	Single Caller	DEL	0.00211864
1	78954741	78954742	BND_1_78954741_2836_1	SS	SS	BND_1_78954741_2836_1	Single Caller	BND	0.0444915
1	79030073	79030074	ALU_1_79030073_79030074	MELT	MELT	ALU_1_79030073_79030074	Single Caller	ALU	0.0169492
1	79108845	79108846	ALU_1_79108845_79108846	MELT	MELT	ALU_1_79108845_79108846	Single Caller	ALU	0.29661
1	79118816	79484355	CNV_1_79118816_79484355_Stitched	GS	GS	CNV_1_79118816_79484355_Stitched	Single Caller	DUP	0.00211864
1	79118845	81876270	DUP_1_79118845_81876270	SS	GS_LCNV,SS	CNV_1_79116040_81876865_Original,DUP_1_79118845_81876270	Multi-Caller	DUP	0.00211864
1	79331208	79331209	ALU_1_79331208_79331209	MELT	MELT	ALU_1_79331208_79331209	Single Caller	ALU	0.324153
1	79346171	79346172	ALU_1_79346171_79346172	MELT	MELT	ALU_1_79346171_79346172	Single Caller	ALU	0.00635593
1	79401526	79401830	rMEI_1_79401526_79401830	SS	SS	rMEI_1_79401526_79401830	Single Caller	rMEI	0.527542
1	79433591	79433592	ALU_1_79433591_79433592	MELT	MELT	ALU_1_79433591_79433592	Single Caller	ALU	0.00635593
1	79488361	79501605	CNV_1_79488361_79501605_HipSci	GS	GS	CNV_1_79488361_79501605_HipSci	Single Caller	mCNV	0.00423729
1	79489260	79501659	DEL_1_79489260_79501659	SS	SS	DEL_1_79489260_79501659	Single Caller	DEL	0.00211864
1	79494942	79495694	DEL_1_79494942_79495694	SS	SS	DEL_1_79494942_79495694	Single Caller	DEL	0.00635593
1	79495064	79495971	DUP_1_79495064_79495971	SS	SS	DUP_1_79495064_79495971	Single Caller	DUP	0.00635593
1	79509670	79954755	CNV_1_79509670_79954755_Stitched	GS	GS	CNV_1_79509670_79954755_Stitched	Single Caller	DUP	0.00211864
1	79582082	79582083	ALU_1_79582082_79582083	MELT	MELT	ALU_1_79582082_79582083	Single Caller	ALU	0.480932
1	79897747	79898209	DEL_1_79897747_79898209	SS	SS	DEL_1_79897747_79898209	Single Caller	DEL	0.0677966
1	79928825	79929115	DEL_1_79928825_79929115	SS	SS	DEL_1_79928825_79929115	Single Caller	DEL	0.0699153
1	79967272	79971892	CNV_1_79967272_79971892_iPSCORE	GS	GS,SS	CNV_1_79967272_79971892_iPSCORE,DEL_1_79967304_79971857	Multi-Caller	mCNV	0.00635593
1	79971042	80219497	CNV_1_79971042_80219497_Stitched	GS	GS	CNV_1_79971042_80219497_Stitched	Single Caller	DUP	0.00211864
1	80114185	80114489	rMEI_1_80114185_80114489	SS	SS	rMEI_1_80114185_80114489	Single Caller	rMEI	0.504237
1	80114903	80114904	BND_1_80114903_98090_1	SS	SS	BND_1_80114903_98090_1	Single Caller	BND	0.00635593
1	80116486	80117281	DEL_1_80116486_80117281	SS	SS	DEL_1_80116486_80117281	Single Caller	DEL	0.00635593
1	80116487	80116488	BND_1_80116487_98090_2	SS	SS	BND_1_80116487_98090_2	Single Caller	BND	0.00635593
1	80221745	80223066	CNV_1_80221745_80223066_iPSCORE	GS	GS,SS	CNV_1_80221745_80223066_iPSCORE,DEL_1_80221782_80223028	Multi-Caller	DEL	0.5
1	80222966	80289976	CNV_1_80222966_80289976_Stitched	GS	GS	CNV_1_80222966_80289976_Stitched	Single Caller	DUP	0.00211864
1	80269223	80276592	DUP_1_80269223_80276592	SS	SS	DUP_1_80269223_80276592	Single Caller	DUP	0.00211864
1	80269246	80276396	CNV_1_80269246_80276396_iPSCORE	GS	GS	CNV_1_80269246_80276396_iPSCORE	Single Caller	DUP	0.00423729
1	80274021	80315467	CNV_1_80274021_80315467_HipSci	GS	GS	CNV_1_80274021_80315467_HipSci	Single Caller	DUP	0.00211864
1	80299106	80299107	ALU_1_80299106_80299107	MELT	MELT	ALU_1_80299106_80299107	Single Caller	ALU	0.508475
1	80365733	81075452	CNV_1_80365733_81075452_Stitched	GS	GS	CNV_1_80365733_81075452_Stitched	Single Caller	DUP	0.00211864
1	80414672	80414673	ALU_1_80414672_80414673	MELT	MELT	ALU_1_80414672_80414673	Single Caller	ALU	0.00211864
1	80551183	80551184	ALU_1_80551183_80551184	MELT	MELT	ALU_1_80551183_80551184	Single Caller	ALU	0.00635593
1	80651584	80651585	ALU_1_80651584_80651585	MELT	MELT	ALU_1_80651584_80651585	Single Caller	ALU	0.00211864
1	80706547	80709100	DEL_1_80706547_80709100	SS	SS	DEL_1_80706547_80709100	Single Caller	DEL	0.00211864
1	80794624	80795112	INV_1_80794624_80795112	SS	SS	INV_1_80794624_80795112	Single Caller	INV	0.463983
1	80794931	80794932	BND_1_80794931_353_1	SS	SS	BND_1_80794931_353_1	Single Caller	BND	0.0911017
1	80811732	80811733	ALU_1_80811732_80811733	MELT	MELT	ALU_1_80811732_80811733	Single Caller	ALU	0.00211864
1	80876703	80876704	ALU_1_80876703_80876704	MELT	MELT	ALU_1_80876703_80876704	Single Caller	ALU	0.00211864
1	80957812	80958341	DEL_1_80957812_80958341	SS	SS	DEL_1_80957812_80958341	Single Caller	DEL	0.00847458
1	81008077	81008078	ALU_1_81008077_81008078	MELT	MELT	ALU_1_81008077_81008078	Single Caller	ALU	0.00423729
1	81107961	81266919	CNV_1_81107961_81266919_Stitched	GS	GS	CNV_1_81107961_81266919_Stitched	Single Caller	DUP	0.00211864
1	81193283	81194255	DEL_1_81193283_81194255	SS	SS	DEL_1_81193283_81194255	Single Caller	DEL	0.00211864
1	81194353	81194668	rMEI_1_81194353_81194668	SS	SS	rMEI_1_81194353_81194668	Single Caller	rMEI	0.519068
1	81249326	81252864	DEL_1_81249326_81252864	SS	SS	DEL_1_81249326_81252864	Single Caller	DEL	0.00423729
1	81299062	81404281	CNV_1_81299062_81404281_Stitched	GS	GS	CNV_1_81299062_81404281_Stitched	Single Caller	DUP	0.00211864
1	81347623	81347624	ALU_1_81347623_81347624	MELT	MELT	ALU_1_81347623_81347624	Single Caller	ALU	0.00211864
1	81351537	81351538	ALU_1_81351537_81351538	MELT	MELT	ALU_1_81351537_81351538	Single Caller	ALU	0.440678
1	81398881	81450289	CNV_1_81398881_81450289_Stitched	GS	GS	CNV_1_81398881_81450289_Stitched	Single Caller	mCNV	0.00423729
1	81398904	81450272	DEL_1_81398904_81450272	SS	SS	DEL_1_81398904_81450272	Single Caller	DEL	0.00211864
1	81404768	81410948	rMEI_1_81404768_81410948	SS	SS	rMEI_1_81404768_81410948	Single Caller	rMEI	0.519068
1	81422552	81424457	CNV_1_81422552_81424457_HipSci	GS	GS,SS	CNV_1_81422552_81424457_HipSci,DEL_1_81422530_81424434	Multi-Caller	mCNV	0.0466102
1	81474755	81474756	ALU_1_81474755_81474756	MELT	MELT	ALU_1_81474755_81474756	Single Caller	ALU	0.00423729
1	81475187	81877711	CNV_1_81475187_81877711_Stitched	GS	GS	CNV_1_81475187_81877711_Stitched	Single Caller	DUP	0.00211864
1	81524136	81524137	ALU_1_81524136_81524137	MELT	MELT	ALU_1_81524136_81524137	Single Caller	ALU	0.540254
1	81576143	81576144	ALU_1_81576143_81576144	MELT	MELT	ALU_1_81576143_81576144	Single Caller	ALU	0.0233051
1	81654590	81655434	DEL_1_81654590_81655434	SS	SS	DEL_1_81654590_81655434	Single Caller	DEL	0.00211864
1	81660351	81660352	BND_1_81660351_117041_1	SS	SS	BND_1_81660351_117041_1	Single Caller	BND	0.131356
1	81660357	81661371	INV_1_81660357_81661371	SS	SS	INV_1_81660357_81661371	Single Caller	INV	0.158898
1	81661558	81661559	BND_1_81661558_117041_2	SS	SS	BND_1_81661558_117041_2	Single Caller	BND	0.131356
1	81687793	81688117	rMEI_1_81687793_81688117	SS	SS	rMEI_1_81687793_81688117	Single Caller	rMEI	0.508475
1	81795074	81795635	DEL_1_81795074_81795635	SS	SS	DEL_1_81795074_81795635	Single Caller	DEL	0.00211864
1	81865612	81865699	DEL_1_81865612_81865699	SS	SS	DEL_1_81865612_81865699	Single Caller	DEL	0.0148305
1	81922396	81922397	LINE1_1_81922396_81922397	MELT	MELT	LINE1_1_81922396_81922397	Single Caller	LINE1	0.00423729
1	81943771	81943772	SVA_1_81943771_81943772	MELT	MELT	SVA_1_81943771_81943772	Single Caller	SVA	0.0233051
1	81949630	81951630	CNV_1_81949630_81951630_iPSCORE	GS	GS,SS	CNV_1_81949630_81951630_iPSCORE,DEL_1_81949644_81951582	Multi-Caller	DEL	0.00211864
1	81979732	81979852	DEL_1_81979732_81979852	SS	SS	DEL_1_81979732_81979852	Single Caller	DEL	0.180085
1	82008946	82009041	DEL_1_82008946_82009041	SS	SS	DEL_1_82008946_82009041	Single Caller	DEL	0.00211864
1	82172990	82177828	DEL_1_82172990_82177828	SS	SS	DEL_1_82172990_82177828	Single Caller	DEL	0.00211864
1	82264235	82264236	ALU_1_82264235_82264236	MELT	MELT	ALU_1_82264235_82264236	Single Caller	ALU	0.00211864
1	82294867	82296417	CNV_1_82294867_82296417_iPSCORE	GS	GS,SS	CNV_1_82294867_82296417_iPSCORE,DEL_1_82294845_82296358	Multi-Caller	DEL	0.00423729
1	82312054	82312055	ALU_1_82312054_82312055	MELT	MELT	ALU_1_82312054_82312055	Single Caller	ALU	0.447034
1	82802773	82806501	CNV_1_82802773_82806501_iPSCORE	GS	GS,SS	CNV_1_82802773_82806501_iPSCORE,DUP_1_82804040_82806473	Multi-Caller	DUP	0.00847458
1	82963304	82963615	rMEI_1_82963304_82963615	SS	SS	rMEI_1_82963304_82963615	Single Caller	rMEI	0.53178
1	82985929	82986104	DEL_1_82985929_82986104	SS	SS	DEL_1_82985929_82986104	Single Caller	DEL	0.00211864
1	83042640	83042964	rMEI_1_83042640_83042964	SS	SS	rMEI_1_83042640_83042964	Single Caller	rMEI	0.463983
1	83125976	83127569	rMEI_1_83125976_83127569	SS	SS	rMEI_1_83125976_83127569	Single Caller	rMEI	0.20339
1	83201805	83201806	LINE1_1_83201805_83201806	MELT	MELT	LINE1_1_83201805_83201806	Single Caller	LINE1	0.00635593
1	83460490	83460491	ALU_1_83460490_83460491	MELT	MELT	ALU_1_83460490_83460491	Single Caller	ALU	0.00211864
1	83635870	83648621	CNV_1_83635870_83648621_iPSCORE	GS	GS,SS	CNV_1_83635870_83648621_iPSCORE,DEL_1_83635890_83650562	Multi-Caller	DEL	0.0190678
1	83805819	83816107	CNV_1_83805819_83816107_iPSCORE	GS	GS,SS	CNV_1_83805819_83816107_iPSCORE,DEL_1_83804834_83816119	Multi-Caller	DEL	0.029661
1	84056213	84057335	DUP_1_84056213_84057335	SS	SS	DUP_1_84056213_84057335	Single Caller	DUP	0.122881
1	84056667	84056668	BND_1_84056667_26918_1	SS	SS	BND_1_84056667_26918_1	Single Caller	BND	0.122881
1	84057332	84057333	BND_1_84057332_26918_2	SS	SS	BND_1_84057332_26918_2	Single Caller	BND	0.122881
1	84124477	84125724	DEL_1_84124477_84125724	SS	SS	DEL_1_84124477_84125724	Single Caller	DEL	0.00211864
1	84126184	84127091	DEL_1_84126184_84127091	SS	SS	DEL_1_84126184_84127091	Single Caller	DEL	0.0233051
1	84151409	84151410	ALU_1_84151409_84151410	MELT	MELT	ALU_1_84151409_84151410	Single Caller	ALU	0.00211864
1	84271904	84272033	DEL_1_84271904_84272033	SS	SS	DEL_1_84271904_84272033	Single Caller	DEL	0.0805085
1	84314460	84319080	DEL_1_84314460_84319080	SS	SS	DEL_1_84314460_84319080	Single Caller	DEL	0.00211864
1	84336456	84336838	DEL_1_84336456_84336838	SS	SS	DEL_1_84336456_84336838	Single Caller	DEL	0.0381356
1	84388342	84388953	DEL_1_84388342_84388953	SS	SS	DEL_1_84388342_84388953	Single Caller	DEL	0.0783898
1	84437641	84437642	ALU_1_84437641_84437642	MELT	MELT	ALU_1_84437641_84437642	Single Caller	ALU	0.0423729
1	84517933	84517934	BND_1_84517933_2739_1	SS	SS	BND_1_84517933_2739_1	Single Caller	BND	0.00423729
1	84517939	84524629	rMEI_1_84517939_84524629	SS	SS	rMEI_1_84517939_84524629	Single Caller	rMEI	0.434322
1	84517943	84517944	BND_1_84517943_1826_1	SS	SS	BND_1_84517943_1826_1	Single Caller	BND	0.0254237
1	84540105	84540321	DEL_1_84540105_84540321	SS	SS	DEL_1_84540105_84540321	Single Caller	DEL	0.00211864
1	84711964	84715889	CNV_1_84711964_84715889_iPSCORE	GS	GS,SS	CNV_1_84711964_84715889_iPSCORE,DEL_1_84712005_84715874	Multi-Caller	DEL	0.139831
1	84833989	84833990	LINE1_1_84833989_84833990	MELT	MELT	LINE1_1_84833989_84833990	Single Caller	LINE1	0.101695
1	84913274	84913275	ALU_1_84913274_84913275	MELT	MELT	ALU_1_84913274_84913275	Single Caller	ALU	0.550847
1	84981078	84981079	ALU_1_84981078_84981079	MELT	MELT	ALU_1_84981078_84981079	Single Caller	ALU	0.0190678
1	85007129	85007130	ALU_1_85007129_85007130	MELT	MELT	ALU_1_85007129_85007130	Single Caller	ALU	0.00635593
1	85054568	85054569	ALU_1_85054568_85054569	MELT	MELT	ALU_1_85054568_85054569	Single Caller	ALU	0.00211864
1	85293152	85293153	ALU_1_85293152_85293153	MELT	MELT	ALU_1_85293152_85293153	Single Caller	ALU	0.00211864
1	85294694	85294803	DEL_1_85294694_85294803	SS	SS	DEL_1_85294694_85294803	Single Caller	DEL	0.00635593
1	85599231	85599232	ALU_1_85599231_85599232	MELT	MELT	ALU_1_85599231_85599232	Single Caller	ALU	0.00211864
1	85620127	85620128	ALU_1_85620127_85620128	MELT	MELT	ALU_1_85620127_85620128	Single Caller	ALU	0.313559
1	85748634	85748950	rMEI_1_85748634_85748950	SS	SS	rMEI_1_85748634_85748950	Single Caller	rMEI	0.389831
1	85910849	85915424	CNV_1_85910849_85915424_iPSCORE	GS	GS,SS	CNV_1_85910849_85915424_iPSCORE,DEL_1_85910989_85915402	Multi-Caller	DEL	0.00211864
1	85979238	85990996	CNV_1_85979238_85990996_HipSci	GS	GS	CNV_1_85979238_85990996_HipSci	Single Caller	mCNV	0.00635593
1	85981607	86005518	CNV_1_85981607_86005518_iPSCORE	GS	GS	CNV_1_85981607_86005518_iPSCORE	Single Caller	mCNV	0.00847458
1	85983489	85983490	BND_1_85983489_2852_1	SS	SS	BND_1_85983489_2852_1	Single Caller	BND	0.00211864
1	85993342	85996231	CNV_1_85993342_85996231_iPSCORE	GS	GS	CNV_1_85993342_85996231_iPSCORE	Single Caller	mCNV	0.0105932
1	86002662	86002663	BND_1_86002662_2068_1	SS	SS	BND_1_86002662_2068_1	Single Caller	BND	0.346072
1	86292523	86298554	CNV_1_86292523_86298554_iPSCORE	GS	GS	CNV_1_86292523_86298554_iPSCORE	Single Caller	DEL	0.0211864
1	86401180	86404580	CNV_1_86401180_86404580_iPSCORE	GS	GS,SS	CNV_1_86401180_86404580_iPSCORE,DEL_1_86400851_86404538	Multi-Caller	DEL	0.247881
1	86405805	86406118	rMEI_1_86405805_86406118	SS	SS	rMEI_1_86405805_86406118	Single Caller	rMEI	0.533898
1	86475292	86475293	LINE1_1_86475292_86475293	MELT	MELT	LINE1_1_86475292_86475293	Single Caller	LINE1	0.0127119
1	86503469	86503470	ALU_1_86503469_86503470	MELT	MELT	ALU_1_86503469_86503470	Single Caller	ALU	0.00211864
1	86680740	86683023	rMEI_1_86680740_86683023	SS	SS	rMEI_1_86680740_86683023	Single Caller	rMEI	0.0423729
1	86740986	86741697	rMEI_1_86740986_86741697	SS	SS	rMEI_1_86740986_86741697	Single Caller	rMEI	0.394068
1	86821578	86823208	DUP_1_86821578_86823208	SS	SS	DUP_1_86821578_86823208	Single Caller	DUP	0.00423729
1	86824049	86824050	ALU_1_86824049_86824050	MELT	MELT	ALU_1_86824049_86824050	Single Caller	ALU	0.00847458
1	86851525	86851681	DEL_1_86851525_86851681	SS	SS	DEL_1_86851525_86851681	Single Caller	DEL	0.0360169
1	86882447	86882752	rMEI_1_86882447_86882752	SS	SS	rMEI_1_86882447_86882752	Single Caller	rMEI	0.127119
1	87028159	87039049	CNV_1_87028159_87039049_HipSci	GS	GS,SS	CNV_1_87028159_87039049_HipSci,DEL_1_87028214_87039286	Multi-Caller	DEL	0.0105932
1	87056774	87060594	CNV_1_87056774_87060594_iPSCORE	GS	GS	CNV_1_87056774_87060594_iPSCORE	Single Caller	DUP	0.0105932
1	87361313	87361800	DEL_1_87361313_87361800	SS	SS	DEL_1_87361313_87361800	Single Caller	DEL	0.00423729
1	87409449	87409561	DEL_1_87409449_87409561	SS	SS	DEL_1_87409449_87409561	Single Caller	DEL	0.00847458
1	87782594	87782595	ALU_1_87782594_87782595	MELT	MELT	ALU_1_87782594_87782595	Single Caller	ALU	0.00423729
1	87824924	87824925	ALU_1_87824924_87824925	MELT	MELT	ALU_1_87824924_87824925	Single Caller	ALU	0.00211864
1	87916881	87917339	DUP_1_87916881_87917339	SS	SS	DUP_1_87916881_87917339	Single Caller	DUP	0.146186
1	87959934	87965500	CNV_1_87959934_87965500_HipSci	GS	GS,SS	CNV_1_87959934_87965500_HipSci,DEL_1_87959282_87965914	Multi-Caller	DEL	0.00211864
1	88052169	88076032	CNV_1_88052169_88076032_HipSci	GS	GS,SS	CNV_1_88052169_88076032_HipSci,DEL_1_88052180_88076411	Multi-Caller	DEL	0.00211864
1	88175116	88175117	BND_1_88175116_117069_1	SS	SS	BND_1_88175116_117069_1	Single Caller	BND	0.00423729
1	88177192	88177193	BND_1_88177192_117069_2	SS	SS	BND_1_88177192_117069_2	Single Caller	BND	0.00423729
1	88177219	88177220	BND_1_88177219_117070_1	SS	SS	BND_1_88177219_117070_1	Single Caller	BND	0.00423729
1	88181636	88181637	BND_1_88181636_117070_2	SS	SS	BND_1_88181636_117070_2	Single Caller	BND	0.00423729
1	88285840	88286001	DEL_1_88285840_88286001	SS	SS	DEL_1_88285840_88286001	Single Caller	DEL	0.224576
1	88309117	88312442	CNV_1_88309117_88312442_iPSCORE	GS	GS,SS	CNV_1_88309117_88312442_iPSCORE,DEL_1_88309232_88312867	Multi-Caller	DEL	0.00423729
1	88414531	88415029	DUP_1_88414531_88415029	SS	SS	DUP_1_88414531_88415029	Single Caller	DUP	0.00211864
1	88813625	88813626	ALU_1_88813625_88813626	MELT	MELT	ALU_1_88813625_88813626	Single Caller	ALU	0.146186
1	88822384	88822385	ALU_1_88822384_88822385	MELT	MELT	ALU_1_88822384_88822385	Single Caller	ALU	0.00423729
1	88972825	88972826	BND_1_88972825_808_1	SS	SS	BND_1_88972825_808_1	Single Caller	BND	0.489407
1	89094520	89095340	DEL_1_89094520_89095340	SS	SS	DEL_1_89094520_89095340	Single Caller	DEL	0.0699153
1	89115732	89115733	ALU_1_89115732_89115733	MELT	MELT	ALU_1_89115732_89115733	Single Caller	ALU	0.0741525
1	89209563	89209564	ALU_1_89209563_89209564	MELT	MELT	ALU_1_89209563_89209564	Single Caller	ALU	0.00847458
1	89219392	89219393	ALU_1_89219392_89219393	MELT	MELT	ALU_1_89219392_89219393	Single Caller	ALU	0.0317797
1	89247097	89247098	ALU_1_89247097_89247098	MELT	MELT	ALU_1_89247097_89247098	Single Caller	ALU	0.00423729
1	89257859	89259859	CNV_1_89257859_89259859_iPSCORE	GS	GS,SS	CNV_1_89257859_89259859_iPSCORE,DEL_1_89257917_89259780	Multi-Caller	DEL	0.00211864
1	89279741	89279742	ALU_1_89279741_89279742	MELT	MELT	ALU_1_89279741_89279742	Single Caller	ALU	0.00423729
1	89475922	89478632	CNV_1_89475922_89478632_iPSCORE	GS	GS,SS	CNV_1_89475922_89478632_iPSCORE,DEL_1_89475948_89478561	Multi-Caller	DEL	0.470339
1	89555439	89558613	CNV_1_89555439_89558613_iPSCORE	GS	GS,SS	CNV_1_89555439_89558613_iPSCORE,DEL_1_89555465_89558585	Multi-Caller	DEL	0.00211864
1	89762778	89763076	DEL_1_89762778_89763076	SS	SS	DEL_1_89762778_89763076	Single Caller	DEL	0.00423729
1	89811417	89812282	DEL_1_89811417_89812282	SS	SS	DEL_1_89811417_89812282	Single Caller	DEL	0.213983
1	90136845	90137019	DEL_1_90136845_90137019	SS	SS	DEL_1_90136845_90137019	Single Caller	DEL	0.00423729
1	90370569	90370570	ALU_1_90370569_90370570	MELT	MELT	ALU_1_90370569_90370570	Single Caller	ALU	0.305085
1	90440581	90441452	DUP_1_90440581_90441452	SS	SS	DUP_1_90440581_90441452	Single Caller	DUP	0.00423729
1	90541408	90543642	CNV_1_90541408_90543642_iPSCORE	GS	GS,SS	CNV_1_90541408_90543642_iPSCORE,DEL_1_90541422_90543600	Multi-Caller	DEL	0.00211864
1	90572437	90572438	ALU_1_90572437_90572438	MELT	MELT	ALU_1_90572437_90572438	Single Caller	ALU	0.00211864
1	90809776	90809927	DEL_1_90809776_90809927	SS	SS	DEL_1_90809776_90809927	Single Caller	DEL	0.00211864
1	90831087	90831088	ALU_1_90831087_90831088	MELT	MELT	ALU_1_90831087_90831088	Single Caller	ALU	0.00211864
1	90914512	90914513	LINE1_1_90914512_90914513	MELT	MELT	LINE1_1_90914512_90914513	Single Caller	LINE1	0.0741525
1	90923507	90923508	ALU_1_90923507_90923508	MELT	MELT	ALU_1_90923507_90923508	Single Caller	ALU	0.00211864
1	90999692	90999693	ALU_1_90999692_90999693	MELT	MELT	ALU_1_90999692_90999693	Single Caller	ALU	0.00211864
1	91040177	91040395	DEL_1_91040177_91040395	SS	SS	DEL_1_91040177_91040395	Single Caller	DEL	0.00211864
1	91117433	91121115	CNV_1_91117433_91121115_HipSci	GS	GS,SS	CNV_1_91117433_91121115_HipSci,DEL_1_91117895_91121050	Multi-Caller	DEL	0.00211864
1	91132697	91132827	DEL_1_91132697_91132827	SS	SS	DEL_1_91132697_91132827	Single Caller	DEL	0.459746
1	91268524	91274974	CNV_1_91268524_91274974_HipSci	GS	GS,SS	CNV_1_91268524_91274974_HipSci,DEL_1_91268362_91274941	Multi-Caller	DEL	0.00211864
1	91291798	91291912	DEL_1_91291798_91291912	SS	SS	DEL_1_91291798_91291912	Single Caller	DEL	0.00423729
1	91354844	91357879	CNV_1_91354844_91357879_iPSCORE	GS	GS,SS	CNV_1_91354844_91357879_iPSCORE,DEL_1_91354943_91357865	Multi-Caller	DEL	0.00211864
1	91506651	91512994	CNV_1_91506651_91512994_HipSci	GS	GS,SS	CNV_1_91506651_91512994_HipSci,DEL_1_91506625_91512425	Multi-Caller	DEL	0.00211864
1	91560993	91562233	CNV_1_91560993_91562233_iPSCORE	GS	GS,SS	CNV_1_91560993_91562233_iPSCORE,DEL_1_91561045_91562231	Multi-Caller	DEL	0.150424
1	91562431	91562702	DEL_1_91562431_91562702	SS	SS	DEL_1_91562431_91562702	Single Caller	DEL	0.00635593
1	91599278	91599279	ALU_1_91599278_91599279	MELT	MELT	ALU_1_91599278_91599279	Single Caller	ALU	0.00211864
1	91618985	91619089	DEL_1_91618985_91619089	SS	SS	DEL_1_91618985_91619089	Single Caller	DEL	0.00211864
1	91624787	91625054	rMEI_1_91624787_91625054	SS	SS	rMEI_1_91624787_91625054	Single Caller	rMEI	0.125
1	91756782	91766275	CNV_1_91756782_91766275_HipSci	GS	GS	CNV_1_91756782_91766275_HipSci	Single Caller	DEL	0.00211864
1	91774481	91774482	ALU_1_91774481_91774482	MELT	MELT	ALU_1_91774481_91774482	Single Caller	ALU	0.00211864
1	91838714	91838715	ALU_1_91838714_91838715	MELT	MELT	ALU_1_91838714_91838715	Single Caller	ALU	0.00423729
1	91914111	91914550	rMEI_1_91914111_91914550	SS	SS	rMEI_1_91914111_91914550	Single Caller	rMEI	0.521186
1	91950742	91950743	ALU_1_91950742_91950743	MELT	MELT	ALU_1_91950742_91950743	Single Caller	ALU	0.00423729
1	92131817	92132640	INV_1_92131817_92132640	SS	SS	INV_1_92131817_92132640	Single Caller	INV	0.133475
1	92134292	92134825	DEL_1_92134292_92134825	SS	SS	DEL_1_92134292_92134825	Single Caller	DEL	0.352442
1	92232059	92233359	CNV_1_92232059_92233359_iPSCORE	GS	GS,SS	CNV_1_92232059_92233359_iPSCORE,DEL_1_92232063_92233333	Multi-Caller	DEL	0.457627
1	92234360	92234361	ALU_1_92234360_92234361	MELT	MELT	ALU_1_92234360_92234361	Single Caller	ALU	0.0148305
1	92383274	92384095	DEL_1_92383274_92384095	SS	SS	DEL_1_92383274_92384095	Single Caller	DEL	0.00211864
1	92450910	92451373	DEL_1_92450910_92451373	SS	SS	DEL_1_92450910_92451373	Single Caller	DEL	0.00211864
1	92483206	92484152	DEL_1_92483206_92484152	SS	SS	DEL_1_92483206_92484152	Single Caller	DEL	0.00211864
1	92664352	92664353	ALU_1_92664352_92664353	MELT	MELT	ALU_1_92664352_92664353	Single Caller	ALU	0.00211864
1	92769468	92769469	ALU_1_92769468_92769469	MELT	MELT	ALU_1_92769468_92769469	Single Caller	ALU	0.00211864
1	93099787	93099788	ALU_1_93099787_93099788	MELT	MELT	ALU_1_93099787_93099788	Single Caller	ALU	0.00211864
1	93167530	93167531	ALU_1_93167530_93167531	MELT	MELT	ALU_1_93167530_93167531	Single Caller	ALU	0.0105932
1	93236201	93237980	CNV_1_93236201_93237980_HipSci	GS	GS,SS	CNV_1_93236201_93237980_HipSci,DEL_1_93236160_93237892	Multi-Caller	mCNV	0.0148305
1	93238680	93241684	CNV_1_93238680_93241684_iPSCORE	GS	GS,SS	CNV_1_93238680_93241684_iPSCORE,DEL_1_93238739_93241626	Multi-Caller	DEL	0.00211864
1	93292063	93292766	DEL_1_93292063_93292766	SS	SS	DEL_1_93292063_93292766	Single Caller	DEL	0.341102
1	93292213	93292506	rMEI_1_93292213_93292506	SS	SS	rMEI_1_93292213_93292506	Single Caller	rMEI	0.320594
1	93442928	93442929	SVA_1_93442928_93442929	MELT	MELT	SVA_1_93442928_93442929	Single Caller	SVA	0.00211864
1	93498226	93498227	ALU_1_93498226_93498227	MELT	MELT	ALU_1_93498226_93498227	Single Caller	ALU	0.237288
1	93774455	93774456	ALU_1_93774455_93774456	MELT	MELT	ALU_1_93774455_93774456	Single Caller	ALU	0.00211864
1	93807303	93807373	DEL_1_93807303_93807373	SS	SS	DEL_1_93807303_93807373	Single Caller	DEL	0.00211864
1	93884080	93889529	DUP_1_93884080_93889529	SS	SS	DUP_1_93884080_93889529	Single Caller	DUP	0.00211864
1	93885584	93889321	DEL_1_93885584_93889321	SS	SS	DEL_1_93885584_93889321	Single Caller	DEL	0.00211864
1	94100853	94100854	ALU_1_94100853_94100854	MELT	MELT	ALU_1_94100853_94100854	Single Caller	ALU	0.00423729
1	94212842	94213556	DEL_1_94212842_94213556	SS	SS	DEL_1_94212842_94213556	Single Caller	DEL	0.00423729
1	94251467	94251771	rMEI_1_94251467_94251771	SS	SS	rMEI_1_94251467_94251771	Single Caller	rMEI	0.154661
1	94288349	94291299	CNV_1_94288349_94291299_iPSCORE	GS	GS,SS	CNV_1_94288349_94291299_iPSCORE,DEL_1_94288375_94291256	Multi-Caller	DEL	0.563559
1	94341677	94341678	BND_1_94341677_3084_1	SS	SS	BND_1_94341677_3084_1	Single Caller	BND	0.0741525
1	94341695	94341696	BND_1_94341695_3087_1	SS	SS	BND_1_94341695_3087_1	Single Caller	BND	0.0762712
1	94388536	94388537	BND_1_94388536_117099_1	SS	SS	BND_1_94388536_117099_1	Single Caller	BND	0.00211864
1	94394559	94400886	CNV_1_94394559_94400886_iPSCORE	GS	GS,SS	CNV_1_94394559_94400886_iPSCORE,DEL_1_94395052_94401059	Multi-Caller	DEL	0.00211864
1	94394952	94394953	BND_1_94394952_117099_2	SS	SS	BND_1_94394952_117099_2	Single Caller	BND	0.00211864
1	94417944	94418046	DEL_1_94417944_94418046	SS	SS	DEL_1_94417944_94418046	Single Caller	DEL	0.00211864
1	94690269	94694669	CNV_1_94690269_94694669_iPSCORE	GS	GS,SS	CNV_1_94690269_94694669_iPSCORE,DEL_1_94690303_94694652	Multi-Caller	DEL	0.00423729
1	94845634	94847500	DEL_1_94845634_94847500	SS	SS	DEL_1_94845634_94847500	Single Caller	DEL	0.00211864
1	94849337	94849783	DEL_1_94849337_94849783	SS	SS	DEL_1_94849337_94849783	Single Caller	DEL	0.00211864
1	94919507	94919508	ALU_1_94919507_94919508	MELT	MELT	ALU_1_94919507_94919508	Single Caller	ALU	0.0254237
1	95025413	95032250	CNV_1_95025413_95032250_HipSci	GS	GS,SS	CNV_1_95025413_95032250_HipSci,DEL_1_95025126_95032166	Multi-Caller	DEL	0.00211864
1	95206250	95206251	ALU_1_95206250_95206251	MELT	MELT	ALU_1_95206250_95206251	Single Caller	ALU	0.0105932
1	95335243	95335244	ALU_1_95335243_95335244	MELT	MELT	ALU_1_95335243_95335244	Single Caller	ALU	0.0105932
1	95342701	95342702	ALU_1_95342701_95342702	MELT	MELT	ALU_1_95342701_95342702	Single Caller	ALU	0.345339
1	95420922	95421034	DEL_1_95420922_95421034	SS	SS	DEL_1_95420922_95421034	Single Caller	DEL	0.00211864
1	95522950	95525963	CNV_1_95522950_95525963_iPSCORE	GS	GS,SS	CNV_1_95522950_95525963_iPSCORE,DEL_1_95522262_95525936	Multi-Caller	DEL	0.0127119
1	95552051	95552052	ALU_1_95552051_95552052	MELT	MELT	ALU_1_95552051_95552052	Single Caller	ALU	0.139831
1	95612122	95612123	ALU_1_95612122_95612123	MELT	MELT	ALU_1_95612122_95612123	Single Caller	ALU	0.00211864
1	95628006	95628007	ALU_1_95628006_95628007	MELT	MELT	ALU_1_95628006_95628007	Single Caller	ALU	0.00211864
1	95690524	95690829	rMEI_1_95690524_95690829	SS	SS	rMEI_1_95690524_95690829	Single Caller	rMEI	0.290254
1	95729461	95729462	LINE1_1_95729461_95729462	MELT	MELT	LINE1_1_95729461_95729462	Single Caller	LINE1	0.0105932
1	95801857	95801858	LINE1_1_95801857_95801858	MELT	MELT	LINE1_1_95801857_95801858	Single Caller	LINE1	0.216102
1	96140000	96142324	CNV_1_96140000_96142324_iPSCORE	GS	GS,SS	CNV_1_96140000_96142324_iPSCORE,DEL_1_96139977_96142391	Multi-Caller	DEL	0.00635593
1	96209208	96209209	ALU_1_96209208_96209209	MELT	MELT	ALU_1_96209208_96209209	Single Caller	ALU	0.00423729
1	96261118	96261119	ALU_1_96261118_96261119	MELT	MELT	ALU_1_96261118_96261119	Single Caller	ALU	0.00635593
1	96277214	96277215	BND_1_96277214_98120_1	SS	SS	BND_1_96277214_98120_1	Single Caller	BND	0.00423729
1	96278352	96278353	BND_1_96278352_98120_2	SS	SS	BND_1_96278352_98120_2	Single Caller	BND	0.00423729
1	96338219	96338220	ALU_1_96338219_96338220	MELT	MELT	ALU_1_96338219_96338220	Single Caller	ALU	0.00211864
1	96403767	96403768	ALU_1_96403767_96403768	MELT	MELT	ALU_1_96403767_96403768	Single Caller	ALU	0.00211864
1	96809356	96809357	ALU_1_96809356_96809357	MELT	MELT	ALU_1_96809356_96809357	Single Caller	ALU	0.00211864
1	96983277	96985126	CNV_1_96983277_96985126_iPSCORE	GS	GS,SS	CNV_1_96983277_96985126_iPSCORE,DEL_1_96983260_96985148	Multi-Caller	DEL	0.00211864
1	96996380	96997215	DEL_1_96996380_96997215	SS	SS	DEL_1_96996380_96997215	Single Caller	DEL	0.00211864
1	97089579	97090683	DEL_1_97089579_97090683	SS	SS	DEL_1_97089579_97090683	Single Caller	DEL	0.00211864
1	97128181	97128513	DEL_1_97128181_97128513	SS	SS	DEL_1_97128181_97128513	Single Caller	DEL	0.00211864
1	97269993	97269994	ALU_1_97269993_97269994	MELT	MELT	ALU_1_97269993_97269994	Single Caller	ALU	0.0211864
1	97303118	97303119	ALU_1_97303118_97303119	MELT	MELT	ALU_1_97303118_97303119	Single Caller	ALU	0.0127119
1	97334404	97334680	DEL_1_97334404_97334680	SS	SS	DEL_1_97334404_97334680	Single Caller	DEL	0.00211864
1	97421716	97422044	DEL_1_97421716_97422044	SS	SS	DEL_1_97421716_97422044	Single Caller	DEL	0.00423729
1	97551829	97553273	DEL_1_97551829_97553273	SS	SS	DEL_1_97551829_97553273	Single Caller	DEL	0.00211864
1	97681209	97692920	CNV_1_97681209_97692920_HipSci	GS	GS,SS	CNV_1_97681209_97692920_HipSci,DEL_1_97681008_97692927	Multi-Caller	DEL	0.00211864
1	97717644	97717645	ALU_1_97717644_97717645	MELT	MELT	ALU_1_97717644_97717645	Single Caller	ALU	0.190678
1	97723275	97723668	DEL_1_97723275_97723668	SS	SS	DEL_1_97723275_97723668	Single Caller	DEL	0.00211864
1	97764114	97764115	ALU_1_97764114_97764115	MELT	MELT	ALU_1_97764114_97764115	Single Caller	ALU	0.00211864
1	97772914	97772915	ALU_1_97772914_97772915	MELT	MELT	ALU_1_97772914_97772915	Single Caller	ALU	0.00211864
1	98157845	98158445	DEL_1_98157845_98158445	SS	SS	DEL_1_98157845_98158445	Single Caller	DEL	0.00211864
1	98234416	98234417	ALU_1_98234416_98234417	MELT	MELT	ALU_1_98234416_98234417	Single Caller	ALU	0.00423729
1	98318906	98323206	CNV_1_98318906_98323206_iPSCORE	GS	GS,SS	CNV_1_98318906_98323206_iPSCORE,DEL_1_98318899_98323169	Multi-Caller	DEL	0.00211864
1	98363321	98363440	DEL_1_98363321_98363440	SS	SS	DEL_1_98363321_98363440	Single Caller	DEL	0.00211864
1	98401678	98401679	ALU_1_98401678_98401679	MELT	MELT	ALU_1_98401678_98401679	Single Caller	ALU	0.00211864
1	98419303	98419304	ALU_1_98419303_98419304	MELT	MELT	ALU_1_98419303_98419304	Single Caller	ALU	0.00635593
1	98605297	98605298	ALU_1_98605297_98605298	MELT	MELT	ALU_1_98605297_98605298	Single Caller	ALU	0.504237
1	98864457	98864458	LINE1_1_98864457_98864458	MELT	MELT	LINE1_1_98864457_98864458	Single Caller	LINE1	0.00211864
1	98903493	98904126	DEL_1_98903493_98904126	SS	SS	DEL_1_98903493_98904126	Single Caller	DEL	0.0127119
1	98910966	98910967	LINE1_1_98910966_98910967	MELT	MELT	LINE1_1_98910966_98910967	Single Caller	LINE1	0.00211864
1	98968901	98968902	LINE1_1_98968901_98968902	MELT	MELT	LINE1_1_98968901_98968902	Single Caller	LINE1	0.00423729
1	98973830	98975220	DEL_1_98973830_98975220	SS	SS	DEL_1_98973830_98975220	Single Caller	DEL	0.00211864
1	98998261	99002347	CNV_1_98998261_99002347_iPSCORE	GS	GS,SS	CNV_1_98998261_99002347_iPSCORE,DEL_1_98998288_99002325	Multi-Caller	DEL	0.0127119
1	99044265	99044755	DEL_1_99044265_99044755	SS	SS	DEL_1_99044265_99044755	Single Caller	DEL	0.150424
1	99092620	99092757	DEL_1_99092620_99092757	SS	SS	DEL_1_99092620_99092757	Single Caller	DEL	0.00211864
1	99234704	99234705	ALU_1_99234704_99234705	MELT	MELT	ALU_1_99234704_99234705	Single Caller	ALU	0.00211864
1	99404750	99407766	CNV_1_99404750_99407766_iPSCORE	GS	GS,SS	CNV_1_99404750_99407766_iPSCORE,DEL_1_99404825_99407735	Multi-Caller	DEL	0.0190678
1	99653142	99653298	DEL_1_99653142_99653298	SS	SS	DEL_1_99653142_99653298	Single Caller	DEL	0.00211864
1	99672118	99672119	ALU_1_99672118_99672119	MELT	MELT	ALU_1_99672118_99672119	Single Caller	ALU	0.029661
1	99698454	99698455	ALU_1_99698454_99698455	MELT	MELT	ALU_1_99698454_99698455	Single Caller	ALU	0.0317797
1	99881685	99881686	BND_1_99881685_98121_1	SS	SS	BND_1_99881685_98121_1	Single Caller	BND	0.00211864
1	99881808	99881809	BND_1_99881808_27180_1	SS	SS	BND_1_99881808_27180_1	Single Caller	BND	0.00211864
1	99884789	99888739	CNV_1_99884789_99888739_iPSCORE	GS	GS,SS	CNV_1_99884789_99888739_iPSCORE,DEL_1_99885147_99888668	Multi-Caller	DEL	0.00211864
1	99885148	99885149	BND_1_99885148_98121_2	SS	SS	BND_1_99885148_98121_2	Single Caller	BND	0.00211864
1	99888668	99888669	BND_1_99888668_27180_2	SS	SS	BND_1_99888668_27180_2	Single Caller	BND	0.00211864
1	99890886	99891643	DEL_1_99890886_99891643	SS	SS	DEL_1_99890886_99891643	Single Caller	DEL	0.00211864
1	99894544	99894545	ALU_1_99894544_99894545	MELT	MELT	ALU_1_99894544_99894545	Single Caller	ALU	0.00211864
1	99973981	99974065	DEL_1_99973981_99974065	SS	SS	DEL_1_99973981_99974065	Single Caller	DEL	0.120763
1	100037890	100039261	CNV_1_100037890_100039261_iPSCORE	GS	GS,SS	CNV_1_100037890_100039261_iPSCORE,DEL_1_100037893_100039277	Multi-Caller	DEL	0.00211864
1	100040562	100041528	DEL_1_100040562_100041528	SS	SS	DEL_1_100040562_100041528	Single Caller	DEL	0.00211864
1	100153039	100153040	SVA_1_100153039_100153040	MELT	MELT	SVA_1_100153039_100153040	Single Caller	SVA	0.00211864
1	100304193	100304264	DEL_1_100304193_100304264	SS	SS	DEL_1_100304193_100304264	Single Caller	DEL	0.00423729
1	100517982	100521375	DUP_1_100517982_100521375	SS	SS	DUP_1_100517982_100521375	Single Caller	DUP	0.00211864
1	100609510	100609511	ALU_1_100609510_100609511	MELT	MELT	ALU_1_100609510_100609511	Single Caller	ALU	0.00211864
1	100754674	100755364	DEL_1_100754674_100755364	SS	SS	DEL_1_100754674_100755364	Single Caller	DEL	0.00211864
1	100779700	100780653	DEL_1_100779700_100780653	SS	SS	DEL_1_100779700_100780653	Single Caller	DEL	0.00847458
1	100994221	100994222	ALU_1_100994221_100994222	MELT	MELT	ALU_1_100994221_100994222	Single Caller	ALU	0.279661
1	101023630	101023631	LINE1_1_101023630_101023631	MELT	MELT	LINE1_1_101023630_101023631	Single Caller	LINE1	0.00211864
1	101038298	101038608	DEL_1_101038298_101038608	SS	SS	DEL_1_101038298_101038608	Single Caller	DEL	0.00211864
1	101111097	101146031	CNV_1_101111097_101146031_HipSci	GS	GS,SS	CNV_1_101111097_101146031_HipSci,DEL_1_101103223_101147818	Multi-Caller	DEL	0.00211864
1	101119943	101122418	CNV_1_101119943_101122418_iPSCORE	GS	GS	CNV_1_101119943_101122418_iPSCORE	Single Caller	DEL	0.00423729
1	101119945	101122363	DEL_1_101119945_101122363	SS	SS	DEL_1_101119945_101122363	Single Caller	DEL	0.00211864
1	101167401	101167402	ALU_1_101167401_101167402	MELT	MELT	ALU_1_101167401_101167402	Single Caller	ALU	0.00211864
1	101382667	101382668	ALU_1_101382667_101382668	MELT	MELT	ALU_1_101382667_101382668	Single Caller	ALU	0.00211864
1	101388563	101388871	rMEI_1_101388563_101388871	SS	SS	rMEI_1_101388563_101388871	Single Caller	rMEI	0.315678
1	101562003	101562004	ALU_1_101562003_101562004	MELT	MELT	ALU_1_101562003_101562004	Single Caller	ALU	0.00847458
1	101622772	101623134	DEL_1_101622772_101623134	SS	SS	DEL_1_101622772_101623134	Single Caller	DEL	0.00211864
1	101653729	101653730	BND_1_101653729_27216_1	SS	SS	BND_1_101653729_27216_1	Single Caller	BND	0.0169492
1	101653738	101653739	BND_1_101653738_98123_1	SS	SS	BND_1_101653738_98123_1	Single Caller	BND	0.0169492
1	101658946	101658947	BND_1_101658946_27216_2	SS	SS	BND_1_101658946_27216_2	Single Caller	BND	0.0169492
1	101659236	101659237	BND_1_101659236_98123_2	SS	SS	BND_1_101659236_98123_2	Single Caller	BND	0.0169492
1	101695330	101697851	CNV_1_101695330_101697851_HipSci	GS	GS,SS	CNV_1_101695330_101697851_HipSci,DEL_1_101695345_101697780	Multi-Caller	DEL	0.0677966
1	101722732	101724032	CNV_1_101722732_101724032_iPSCORE	GS	GS,SS	CNV_1_101722732_101724032_iPSCORE,DEL_1_101722734_101724023	Multi-Caller	DEL	0.0254237
1	101742002	101766493	CNV_1_101742002_101766493_HipSci	GS	GS,SS	CNV_1_101742002_101766493_HipSci,DEL_1_101742014_101767778	Multi-Caller	DEL	0.00211864
1	101782918	101790471	CNV_1_101782918_101790471_iPSCORE	GS	GS,SS	CNV_1_101782918_101790471_iPSCORE,DEL_1_101783339_101791024	Multi-Caller	DEL	0.00211864
1	101817333	101817914	DEL_1_101817333_101817914	SS	SS	DEL_1_101817333_101817914	Single Caller	DEL	0.00423729
1	101858895	101858896	ALU_1_101858895_101858896	MELT	MELT	ALU_1_101858895_101858896	Single Caller	ALU	0.00423729
1	101884121	101884200	DEL_1_101884121_101884200	SS	SS	DEL_1_101884121_101884200	Single Caller	DEL	0.00211864
1	101978991	101978992	LINE1_1_101978991_101978992	MELT	MELT	LINE1_1_101978991_101978992	Single Caller	LINE1	0.523305
1	102209930	102209931	ALU_1_102209930_102209931	MELT	MELT	ALU_1_102209930_102209931	Single Caller	ALU	0.0762712
1	102240167	102240168	ALU_1_102240167_102240168	MELT	MELT	ALU_1_102240167_102240168	Single Caller	ALU	0.00423729
1	102288307	102289607	CNV_1_102288307_102289607_iPSCORE	GS	GS,SS	CNV_1_102288307_102289607_iPSCORE,DEL_1_102288364_102289577	Multi-Caller	DEL	0.0190678
1	102438808	102444089	DUP_1_102438808_102444089	SS	SS	DUP_1_102438808_102444089	Single Caller	DUP	0.00211864
1	102568923	102568924	LINE1_1_102568923_102568924	MELT	MELT	LINE1_1_102568923_102568924	Single Caller	LINE1	0.425847
1	102661139	102785803	CNV_1_102661139_102785803_Stitched	GS	GS,GS_LCNV,SS	CNV_1_102655012_102858555_Original,CNV_1_102661139_102785803_Stitched,DEL_1_102655858_102858686	Multi-Caller	DEL	0.00211864
1	102783366	102788169	DEL_1_102783366_102788169	SS	SS	DEL_1_102783366_102788169	Single Caller	DEL	0.00211864
1	102783499	102787553	CNV_1_102783499_102787553_iPSCORE	GS	GS	CNV_1_102783499_102787553_iPSCORE	Single Caller	DEL	0.00423729
1	102803402	102851080	CNV_1_102803402_102851080_HipSci	GS	GS	CNV_1_102803402_102851080_HipSci	Single Caller	DEL	0.00211864
1	102889160	102889161	ALU_1_102889160_102889161	MELT	MELT	ALU_1_102889160_102889161	Single Caller	ALU	0.0105932
1	102920544	102920545	ALU_1_102920544_102920545	MELT	MELT	ALU_1_102920544_102920545	Single Caller	ALU	0.216102
1	102930228	102930521	DEL_1_102930228_102930521	SS	SS	DEL_1_102930228_102930521	Single Caller	DEL	0.00211864
1	102983243	102984793	CNV_1_102983243_102984793_iPSCORE	GS	GS,SS	CNV_1_102983243_102984793_iPSCORE,DEL_1_102983282_102984747	Multi-Caller	DEL	0.00635593
1	103047692	103048008	rMEI_1_103047692_103048008	SS	SS	rMEI_1_103047692_103048008	Single Caller	rMEI	0.0233051
1	103054499	103054500	ALU_1_103054499_103054500	MELT	MELT	ALU_1_103054499_103054500	Single Caller	ALU	0.127119
1	103096080	103096384	rMEI_1_103096080_103096384	SS	SS	rMEI_1_103096080_103096384	Single Caller	rMEI	0.0254237
1	103103634	103104021	DEL_1_103103634_103104021	SS	SS	DEL_1_103103634_103104021	Single Caller	DEL	0.00211864
1	103559286	103559759	DEL_1_103559286_103559759	SS	SS	DEL_1_103559286_103559759	Single Caller	DEL	0.00211864
1	103568652	103569882	CNV_1_103568652_103569882_HipSci	GS	GS	CNV_1_103568652_103569882_HipSci	Single Caller	DEL	0.0148305
1	103718769	103718770	ALU_1_103718769_103718770	MELT	MELT	ALU_1_103718769_103718770	Single Caller	ALU	0.207627
1	104103803	104135424	CNV_1_104103803_104135424_iPSCORE	GS	GS	CNV_1_104103803_104135424_iPSCORE	Single Caller	mCNV	0.122881
1	104150019	104161959	CNV_1_104150019_104161959_iPSCORE	GS	GS	CNV_1_104150019_104161959_iPSCORE	Single Caller	mCNV	0.28178
1	104303934	104421866	CNV_1_104303934_104421866_Stitched	GS	GS,GS_LCNV	CNV_1_104303934_104421866_Stitched,CNV_1_104305169_104425290_Original	Multi-Caller	DEL	0.00211864
1	104384845	104385472	DEL_1_104384845_104385472	SS	SS	DEL_1_104384845_104385472	Single Caller	DEL	0.00211864
1	104410857	104414651	DUP_1_104410857_104414651	SS	SS	DUP_1_104410857_104414651	Single Caller	DUP	0.00211864
1	104414949	104421329	DEL_1_104414949_104421329	SS	SS	DEL_1_104414949_104421329	Single Caller	DEL	0.00211864
1	104443199	104443725	DEL_1_104443199_104443725	SS	SS	DEL_1_104443199_104443725	Single Caller	DEL	0.497881
1	104451504	104451652	DEL_1_104451504_104451652	SS	SS	DEL_1_104451504_104451652	Single Caller	DEL	0.5
1	104480854	104480855	BND_1_104480854_2784_1	SS	SS	BND_1_104480854_2784_1	Single Caller	BND	0.00211864
1	104480855	104480856	BND_1_104480855_2783_1	SS	SS	BND_1_104480855_2783_1	Single Caller	BND	0.00211864
1	104493034	104493035	ALU_1_104493034_104493035	MELT	MELT	ALU_1_104493034_104493035	Single Caller	ALU	0.00211864
1	104511699	104511700	BND_1_104511699_117128_1	SS	SS	BND_1_104511699_117128_1	Single Caller	BND	0.00635593
1	104511917	104511918	BND_1_104511917_117129_1	SS	SS	BND_1_104511917_117129_1	Single Caller	BND	0.00635593
1	104513428	104513429	BND_1_104513428_117129_2	SS	SS	BND_1_104513428_117129_2	Single Caller	BND	0.00635593
1	104513433	104513434	BND_1_104513433_117128_2	SS	SS	BND_1_104513433_117128_2	Single Caller	BND	0.00635593
1	104560907	104566404	CNV_1_104560907_104566404_HipSci	GS	GS,SS	CNV_1_104560907_104566404_HipSci,DEL_1_104560927_104566378	Multi-Caller	DEL	0.00211864
1	104580490	104580491	BND_1_104580490_117131_1	SS	SS	BND_1_104580490_117131_1	Single Caller	BND	0.00211864
1	104581978	104581979	BND_1_104581978_117131_2	SS	SS	BND_1_104581978_117131_2	Single Caller	BND	0.00211864
1	104656336	104656337	ALU_1_104656336_104656337	MELT	MELT	ALU_1_104656336_104656337	Single Caller	ALU	0.00211864
1	104677245	104678388	CNV_1_104677245_104678388_HipSci	GS	GS,SS	CNV_1_104677245_104678388_HipSci,DEL_1_104677180_104678377	Multi-Caller	DEL	0.0105932
1	104706647	104708051	DEL_1_104706647_104708051	SS	SS	DEL_1_104706647_104708051	Single Caller	DEL	0.00211864
1	104719864	104720164	rMEI_1_104719864_104720164	SS	SS	rMEI_1_104719864_104720164	Single Caller	rMEI	0.0932203
1	104823778	104823779	ALU_1_104823778_104823779	MELT	MELT	ALU_1_104823778_104823779	Single Caller	ALU	0.00211864
1	104973010	104973305	rMEI_1_104973010_104973305	SS	SS	rMEI_1_104973010_104973305	Single Caller	rMEI	0.00211864
1	105028226	105028227	LINE1_1_105028226_105028227	MELT	MELT	LINE1_1_105028226_105028227	Single Caller	LINE1	0.205508
1	105038431	105042662	CNV_1_105038431_105042662_iPSCORE	GS	GS,SS	CNV_1_105038431_105042662_iPSCORE,DEL_1_105038769_105042679	Multi-Caller	DEL	0.00211864
1	105054083	105054084	ALU_1_105054083_105054084	MELT	MELT	ALU_1_105054083_105054084	Single Caller	ALU	0.516949
1	105070244	105070245	ALU_1_105070244_105070245	MELT	MELT	ALU_1_105070244_105070245	Single Caller	ALU	0.154661
1	105138650	105138651	ALU_1_105138650_105138651	MELT	MELT	ALU_1_105138650_105138651	Single Caller	ALU	0.207627
1	105218644	105219462	DEL_1_105218644_105219462	SS	SS	DEL_1_105218644_105219462	Single Caller	DEL	0.0911017
1	105231111	105231112	ALU_1_105231111_105231112	MELT	MELT	ALU_1_105231111_105231112	Single Caller	ALU	0.32839
1	105248898	105248899	LINE1_1_105248898_105248899	MELT	MELT	LINE1_1_105248898_105248899	Single Caller	LINE1	0.00423729
1	105254984	105256220	CNV_1_105254984_105256220_iPSCORE	GS	GS,SS	CNV_1_105254984_105256220_iPSCORE,DEL_1_105255033_105256188	Multi-Caller	DEL	0.256356
1	105428320	105428639	rMEI_1_105428320_105428639	SS	SS	rMEI_1_105428320_105428639	Single Caller	rMEI	0.0847458
1	105462813	105463024	DEL_1_105462813_105463024	SS	SS	DEL_1_105462813_105463024	Single Caller	DEL	0.00211864
1	105491458	105492819	CNV_1_105491458_105492819_HipSci	GS	GS	CNV_1_105491458_105492819_HipSci	Single Caller	mCNV	0.0105932
1	105625020	105631257	CNV_1_105625020_105631257_iPSCORE	GS	GS,SS	CNV_1_105625020_105631257_iPSCORE,DEL_1_105625015_105630910	Multi-Caller	DEL	0.00211864
1	105667549	105668461	DEL_1_105667549_105668461	SS	SS	DEL_1_105667549_105668461	Single Caller	DEL	0.169492
1	105832804	105844108	CNV_1_105832804_105844108_iPSCORE	GS	GS,SS	CNV_1_105832804_105844108_iPSCORE,DEL_1_105832823_105844370	Multi-Caller	DEL	0.00423729
1	105838580	105838581	ALU_1_105838580_105838581	MELT	MELT	ALU_1_105838580_105838581	Single Caller	ALU	0.00211864
1	105857788	105857789	LINE1_1_105857788_105857789	MELT	MELT	LINE1_1_105857788_105857789	Single Caller	LINE1	0.00211864
1	105866783	105867044	rMEI_1_105866783_105867044	SS	SS	rMEI_1_105866783_105867044	Single Caller	rMEI	0.504237
1	105974014	105974015	ALU_1_105974014_105974015	MELT	MELT	ALU_1_105974014_105974015	Single Caller	ALU	0.00423729
1	105985510	105986316	DEL_1_105985510_105986316	SS	SS	DEL_1_105985510_105986316	Single Caller	DEL	0.00211864
1	106015799	106023431	CNV_1_106015799_106023431_iPSCORE	GS	GS,SS	CNV_1_106015799_106023431_iPSCORE,DEL_1_106015814_106023397	Multi-Caller	DEL	0.567797
1	106113956	106113957	BND_1_106113956_2987_1	SS	SS	BND_1_106113956_2987_1	Single Caller	BND	0.0741525
1	106113956	106113957	BND_1_106113956_2990_1	SS	SS	BND_1_106113956_2990_1	Single Caller	BND	0.0741525
1	106134988	106137497	CNV_1_106134988_106137497_HipSci	GS	GS,SS	CNV_1_106134988_106137497_HipSci,DEL_1_106135214_106137316	Multi-Caller	DEL	0.00847458
1	106307692	106317806	CNV_1_106307692_106317806_iPSCORE	GS	GS,SS	CNV_1_106307692_106317806_iPSCORE,DEL_1_106307476_106317948	Multi-Caller	DEL	0.00847458
1	106326584	106326585	ALU_1_106326584_106326585	MELT	MELT	ALU_1_106326584_106326585	Single Caller	ALU	0.00423729
1	106371154	106371155	ALU_1_106371154_106371155	MELT	MELT	ALU_1_106371154_106371155	Single Caller	ALU	0.0317797
1	106396428	106396429	LINE1_1_106396428_106396429	MELT	MELT	LINE1_1_106396428_106396429	Single Caller	LINE1	0.0572034
1	106404265	106407799	CNV_1_106404265_106407799_iPSCORE	GS	GS,SS	CNV_1_106404265_106407799_iPSCORE,DEL_1_106404279_106407804	Multi-Caller	DEL	0.00211864
1	106435279	106435280	BND_1_106435279_1952_1	SS	SS	BND_1_106435279_1952_1	Single Caller	BND	0.00635593
1	106436141	106436142	BND_1_106436141_1954_1	SS	SS	BND_1_106436141_1954_1	Single Caller	BND	0.0487288
1	106485765	106490266	CNV_1_106485765_106490266_HipSci	GS	GS	CNV_1_106485765_106490266_HipSci	Single Caller	DUP	0.0105932
1	106486280	106493542	CNV_1_106486280_106493542_iPSCORE	GS	GS	CNV_1_106486280_106493542_iPSCORE	Single Caller	DUP	0.0105932
1	106487318	106494942	CNV_1_106487318_106494942_HipSci	GS	GS	CNV_1_106487318_106494942_HipSci	Single Caller	DUP	0.0105932
1	106541766	106542202	DEL_1_106541766_106542202	SS	SS	DEL_1_106541766_106542202	Single Caller	DEL	0.00635593
1	106765481	106765607	DEL_1_106765481_106765607	SS	SS	DEL_1_106765481_106765607	Single Caller	DEL	0.00211864
1	106789431	106789432	ALU_1_106789431_106789432	MELT	MELT	ALU_1_106789431_106789432	Single Caller	ALU	0.00211864
1	106811646	106881761	CNV_1_106811646_106881761_Stitched	GS	GS,SS	CNV_1_106811646_106881761_Stitched,DUP_1_106811304_106881887	Multi-Caller	DUP	0.00211864
1	106950868	106951653	DEL_1_106950868_106951653	SS	SS	DEL_1_106950868_106951653	Single Caller	DEL	0.00211864
1	106978424	106981624	CNV_1_106978424_106981624_iPSCORE	GS	GS,SS	CNV_1_106978424_106981624_iPSCORE,DEL_1_106978446_106981597	Multi-Caller	DEL	0.00847458
1	107081799	107082335	DEL_1_107081799_107082335	SS	SS	DEL_1_107081799_107082335	Single Caller	DEL	0.00423729
1	107125383	107125764	DEL_1_107125383_107125764	SS	SS	DEL_1_107125383_107125764	Single Caller	DEL	0.00211864
1	107220703	107224652	CNV_1_107220703_107224652_iPSCORE	GS	GS,SS	CNV_1_107220703_107224652_iPSCORE,DEL_1_107220684_107224673	Multi-Caller	DEL	0.00635593
1	107245791	107245792	ALU_1_107245791_107245792	MELT	MELT	ALU_1_107245791_107245792	Single Caller	ALU	0.00211864
1	107655077	107663775	CNV_1_107655077_107663775_iPSCORE	GS	GS,SS	CNV_1_107655077_107663775_iPSCORE,DEL_1_107655282_107663738	Multi-Caller	DEL	0.0148305
1	107745085	107745252	DEL_1_107745085_107745252	SS	SS	DEL_1_107745085_107745252	Single Caller	DEL	0.00211864
1	107773382	107773383	BND_1_107773382_27320_1	SS	SS	BND_1_107773382_27320_1	Single Caller	BND	0.00211864
1	107773400	107774453	DUP_1_107773400_107774453	SS	SS	DUP_1_107773400_107774453	Single Caller	DUP	0.00211864
1	107774261	107774262	BND_1_107774261_27320_2	SS	SS	BND_1_107774261_27320_2	Single Caller	BND	0.00211864
1	107777566	107777963	DEL_1_107777566_107777963	SS	SS	DEL_1_107777566_107777963	Single Caller	DEL	0.00211864
1	107802657	107806690	CNV_1_107802657_107806690_HipSci	GS	GS,SS	CNV_1_107802657_107806690_HipSci,DEL_1_107802604_107806779	Multi-Caller	DEL	0.00211864
1	107896819	107899355	CNV_1_107896819_107899355_iPSCORE	GS	GS,SS	CNV_1_107896819_107899355_iPSCORE,DEL_1_107896857_107899351	Multi-Caller	DEL	0.00211864
1	107927310	107930651	CNV_1_107927310_107930651_iPSCORE	GS	GS,SS	CNV_1_107927310_107930651_iPSCORE,DEL_1_107927257_107930595	Multi-Caller	DEL	0.0148305
1	107956886	107956887	ALU_1_107956886_107956887	MELT	MELT	ALU_1_107956886_107956887	Single Caller	ALU	0.00423729
1	108142479	108142480	ALU_1_108142479_108142480	MELT	MELT	ALU_1_108142479_108142480	Single Caller	ALU	0.536017
1	108170586	108170714	DEL_1_108170586_108170714	SS	SS	DEL_1_108170586_108170714	Single Caller	DEL	0.00847458
1	108266160	108266161	BND_1_108266160_3166_1	SS	SS	BND_1_108266160_3166_1	Single Caller	BND	0.40678
1	108402890	108405515	CNV_1_108402890_108405515_iPSCORE	GS	GS,SS	CNV_1_108402890_108405515_iPSCORE,DEL_1_108402974_108405484	Multi-Caller	DEL	0.0677966
1	108599010	108609960	CNV_1_108599010_108609960_iPSCORE	GS	GS,SS	CNV_1_108599010_108609960_iPSCORE,DEL_1_108599038_108609963	Multi-Caller	DEL	0.00211864
1	108672183	108672184	BND_1_108672183_98133_1	SS	SS	BND_1_108672183_98133_1	Single Caller	BND	0.00211864
1	108672430	108672431	BND_1_108672430_27333_1	SS	SS	BND_1_108672430_27333_1	Single Caller	BND	0.00211864
1	108674448	108674449	BND_1_108674448_27333_2	SS	SS	BND_1_108674448_27333_2	Single Caller	BND	0.00211864
1	108674453	108674454	BND_1_108674453_98133_2	SS	SS	BND_1_108674453_98133_2	Single Caller	BND	0.00211864
1	108733287	108737287	CNV_1_108733287_108737287_iPSCORE	GS	GS,SS	CNV_1_108733287_108737287_iPSCORE,DEL_1_108733325_108737251	Multi-Caller	DEL	0.434322
1	108861768	108883921	CNV_1_108861768_108883921_iPSCORE	GS	GS	CNV_1_108861768_108883921_iPSCORE	Single Caller	DUP	0.00423729
1	108882672	108882673	BND_1_108882672_27338_1	SS	SS	BND_1_108882672_27338_1	Single Caller	BND	0.00423729
1	108883108	108883109	BND_1_108883108_27338_2	SS	SS	BND_1_108883108_27338_2	Single Caller	BND	0.00423729
1	108905444	108916464	CNV_1_108905444_108916464_iPSCORE	GS	GS	CNV_1_108905444_108916464_iPSCORE	Single Caller	DEL	0.00423729
1	108909612	108911381	CNV_1_108909612_108911381_iPSCORE	GS	GS	CNV_1_108909612_108911381_iPSCORE	Single Caller	DEL	0.00635593
1	109024984	109026279	CNV_1_109024984_109026279_HipSci	GS	GS	CNV_1_109024984_109026279_HipSci	Single Caller	DEL	0.0677966
1	109025834	109026295	DEL_1_109025834_109026295	SS	SS	DEL_1_109025834_109026295	Single Caller	DEL	0.125
1	109031224	109033089	CNV_1_109031224_109033089_iPSCORE	GS	GS	CNV_1_109031224_109033089_iPSCORE	Single Caller	DEL	0.118644
1	109068643	109068644	ALU_1_109068643_109068644	MELT	MELT	ALU_1_109068643_109068644	Single Caller	ALU	0.0190678
1	109311081	109311082	ALU_1_109311081_109311082	MELT	MELT	ALU_1_109311081_109311082	Single Caller	ALU	0.00211864
1	109348687	109349561	DEL_1_109348687_109349561	SS	SS	DEL_1_109348687_109349561	Single Caller	DEL	0.0127119
1	109367000	109371812	CNV_1_109367000_109371812_HipSci	GS	GS,SS	CNV_1_109367000_109371812_HipSci,DEL_1_109367020_109371958	Multi-Caller	DEL	0.0614407
1	109401902	109402201	DEL_1_109401902_109402201	SS	SS	DEL_1_109401902_109402201	Single Caller	DEL	0.00635593
1	109495133	109495134	BND_1_109495133_1546_1	SS	SS	BND_1_109495133_1546_1	Single Caller	BND	0.307203
1	109496462	109501625	CNV_1_109496462_109501625_iPSCORE	GS	GS,SS	CNV_1_109496462_109501625_iPSCORE,DEL_1_109496486_109501620	Multi-Caller	DEL	0.00211864
1	109568969	109570401	DEL_1_109568969_109570401	SS	SS	DEL_1_109568969_109570401	Single Caller	DEL	0.00211864
1	109573215	109575181	CNV_1_109573215_109575181_HipSci	GS	GS,SS	CNV_1_109573215_109575181_HipSci,DEL_1_109573232_109575180	Multi-Caller	DEL	0.5
1	109574974	109575715	DEL_1_109574974_109575715	SS	SS	DEL_1_109574974_109575715	Single Caller	DEL	0.00423729
1	109602637	109603290	DEL_1_109602637_109603290	SS	SS	DEL_1_109602637_109603290	Single Caller	DEL	0.0550847
1	109619761	109619762	BND_1_109619761_694_1	SS	SS	BND_1_109619761_694_1	Single Caller	BND	0.0275424
1	109650635	109650636	BND_1_109650635_1402_1	SS	SS	BND_1_109650635_1402_1	Single Caller	BND	0.120763
1	109687213	109688089	DEL_1_109687213_109688089	SS	SS	DEL_1_109687213_109688089	Single Caller	DEL	0.00423729
1	109748572	109758040	CNV_1_109748572_109758040_HipSci	GS	GS,SS	CNV_1_109748572_109758040_HipSci,DUP_1_109748836_109758626	Multi-Caller	DUP	0.00211864
1	109819615	109821932	DEL_1_109819615_109821932	SS	SS	DEL_1_109819615_109821932	Single Caller	DEL	0.00211864
1	109846791	109846792	BND_1_109846791_2199_1	SS	SS	BND_1_109846791_2199_1	Single Caller	BND	0.0868644
1	109858424	109858555	DEL_1_109858424_109858555	SS	SS	DEL_1_109858424_109858555	Single Caller	DEL	0.00423729
1	110187233	110191254	CNV_1_110187233_110191254_HipSci	GS	GS,SS	CNV_1_110187233_110191254_HipSci,DEL_1_110187208_110191329	Multi-Caller	DEL	0.540254
1	110209742	110223033	CNV_1_110209742_110223033_iPSCORE	GS	GS	CNV_1_110209742_110223033_iPSCORE	Single Caller	mCNV	0.00635593
1	110226536	110241455	CNV_1_110226536_110241455_Stitched	GS	GS	CNV_1_110226536_110241455_Stitched	Single Caller	mCNV	0.463983
1	110245282	110254729	CNV_1_110245282_110254729_iPSCORE	GS	GS	CNV_1_110245282_110254729_iPSCORE	Single Caller	mCNV	0.0127119
1	110462291	110463014	DEL_1_110462291_110463014	SS	SS	DEL_1_110462291_110463014	Single Caller	DEL	0.0233051
1	110548582	110548583	ALU_1_110548582_110548583	MELT	MELT	ALU_1_110548582_110548583	Single Caller	ALU	0.0487288
1	110717641	110717642	ALU_1_110717641_110717642	MELT	MELT	ALU_1_110717641_110717642	Single Caller	ALU	0.00211864
1	110736689	110736690	ALU_1_110736689_110736690	MELT	MELT	ALU_1_110736689_110736690	Single Caller	ALU	0.00211864
1	110769869	110770157	DEL_1_110769869_110770157	SS	SS	DEL_1_110769869_110770157	Single Caller	DEL	0.00211864
1	111013762	111014870	DEL_1_111013762_111014870	SS	SS	DEL_1_111013762_111014870	Single Caller	DEL	0.00211864
1	111260590	111260591	LINE1_1_111260590_111260591	MELT	MELT	LINE1_1_111260590_111260591	Single Caller	LINE1	0.00211864
1	111264954	111265070	DEL_1_111264954_111265070	SS	SS	DEL_1_111264954_111265070	Single Caller	DEL	0.0105932
1	111340628	111340629	ALU_1_111340628_111340629	MELT	MELT	ALU_1_111340628_111340629	Single Caller	ALU	0.00423729
1	111376614	111388321	CNV_1_111376614_111388321_iPSCORE	GS	GS,SS	CNV_1_111376614_111388321_iPSCORE,DEL_1_111376752_111388826	Multi-Caller	DEL	0.108051
1	111383250	111384520	DEL_1_111383250_111384520	SS	SS	DEL_1_111383250_111384520	Single Caller	DEL	0.00424628
1	111472850	111477769	CNV_1_111472850_111477769_iPSCORE	GS	GS,SS	CNV_1_111472850_111477769_iPSCORE,DEL_1_111472695_111477713	Multi-Caller	DEL	0.00211864
1	111521702	111522128	DEL_1_111521702_111522128	SS	SS	DEL_1_111521702_111522128	Single Caller	DEL	0.00211864
1	111701525	111701835	rMEI_1_111701525_111701835	SS	SS	rMEI_1_111701525_111701835	Single Caller	rMEI	0.0105932
1	111896187	111896188	SVA_1_111896187_111896188	MELT	MELT	SVA_1_111896187_111896188	Single Caller	SVA	0.330508
1	111928797	111934891	CNV_1_111928797_111934891_iPSCORE	GS	GS,SS	CNV_1_111928797_111934891_iPSCORE,DEL_1_111928828_111934824	Multi-Caller	DEL	0.0211864
1	112001271	112001272	ALU_1_112001271_112001272	MELT	MELT	ALU_1_112001271_112001272	Single Caller	ALU	0.0105932
1	112032284	112032285	ALU_1_112032284_112032285	MELT	MELT	ALU_1_112032284_112032285	Single Caller	ALU	0.158898
1	112074697	112074805	DEL_1_112074697_112074805	SS	SS	DEL_1_112074697_112074805	Single Caller	DEL	0.489407
1	112103110	112103111	ALU_1_112103110_112103111	MELT	MELT	ALU_1_112103110_112103111	Single Caller	ALU	0.222458
1	112123691	112123692	ALU_1_112123691_112123692	MELT	MELT	ALU_1_112123691_112123692	Single Caller	ALU	0.442797
1	112182043	112182044	SVA_1_112182043_112182044	MELT	MELT	SVA_1_112182043_112182044	Single Caller	SVA	0.114407
1	112253878	112253879	ALU_1_112253878_112253879	MELT	MELT	ALU_1_112253878_112253879	Single Caller	ALU	0.00211864
1	112340476	112340477	SVA_1_112340476_112340477	MELT	MELT	SVA_1_112340476_112340477	Single Caller	SVA	0.0487288
1	112691842	112704647	CNV_1_112691842_112704647_iPSCORE	GS	GS,SS	CNV_1_112691842_112704647_iPSCORE,DEL_1_112691792_112704703	Multi-Caller	DEL	0.497881
1	112780657	112780658	ALU_1_112780657_112780658	MELT	MELT	ALU_1_112780657_112780658	Single Caller	ALU	0.00423729
1	112875175	112875664	DEL_1_112875175_112875664	SS	SS	DEL_1_112875175_112875664	Single Caller	DEL	0.00211864
1	112904429	112904430	ALU_1_112904429_112904430	MELT	MELT	ALU_1_112904429_112904430	Single Caller	ALU	0.00211864
1	112983640	112987528	CNV_1_112983640_112987528_iPSCORE	GS	GS,SS	CNV_1_112983640_112987528_iPSCORE,DEL_1_112983559_112987557	Multi-Caller	DEL	0.00211864
1	112992009	112992010	ALU_1_112992009_112992010	MELT	MELT	ALU_1_112992009_112992010	Single Caller	ALU	0.510593
1	113034352	113034353	BND_1_113034352_494_1	SS	SS	BND_1_113034352_494_1	Single Caller	BND	0.00211864
1	113036601	113037901	CNV_1_113036601_113037901_iPSCORE	GS	GS,SS	CNV_1_113036601_113037901_iPSCORE,DEL_1_113036700_113037916	Multi-Caller	mCNV	0.00635593
1	113141537	113153213	CNV_1_113141537_113153213_iPSCORE	GS	GS,SS	CNV_1_113141537_113153213_iPSCORE,DEL_1_113141013_113153411	Multi-Caller	DEL	0.00211864
1	113222994	113222995	BND_1_113222994_1731_1	SS	SS	BND_1_113222994_1731_1	Single Caller	BND	0.0148305
1	113340941	113340942	ALU_1_113340941_113340942	MELT	MELT	ALU_1_113340941_113340942	Single Caller	ALU	0.00211864
1	113378404	113379310	DEL_1_113378404_113379310	SS	SS	DEL_1_113378404_113379310	Single Caller	DEL	0.00211864
1	113517847	113517848	ALU_1_113517847_113517848	MELT	MELT	ALU_1_113517847_113517848	Single Caller	ALU	0.00211864
1	113529133	113532733	CNV_1_113529133_113532733_iPSCORE	GS	GS,SS	CNV_1_113529133_113532733_iPSCORE,DEL_1_113529276_113532730	Multi-Caller	DEL	0.00423729
1	113575614	113575907	rMEI_1_113575614_113575907	SS	SS	rMEI_1_113575614_113575907	Single Caller	rMEI	0.00211864
1	113610851	113610852	BND_1_113610851_243_1	SS	SS	BND_1_113610851_243_1	Single Caller	BND	0.00211864
1	113610945	113610946	BND_1_113610945_58_1	SS	SS	BND_1_113610945_58_1	Single Caller	BND	0.00423729
1	113611339	113613777	rMEI_1_113611339_113613777	SS	SS	rMEI_1_113611339_113613777	Single Caller	rMEI	0.514831
1	113715645	113715920	rMEI_1_113715645_113715920	SS	SS	rMEI_1_113715645_113715920	Single Caller	rMEI	0.256356
1	113799631	113800090	DEL_1_113799631_113800090	SS	SS	DEL_1_113799631_113800090	Single Caller	DEL	0.387712
1	113867629	113868652	DEL_1_113867629_113868652	SS	SS	DEL_1_113867629_113868652	Single Caller	DEL	0.00211864
1	114039842	114045877	rMEI_1_114039842_114045877	SS	SS	rMEI_1_114039842_114045877	Single Caller	rMEI	0.381356
1	114060316	114062142	CNV_1_114060316_114062142_iPSCORE	GS	GS,SS	CNV_1_114060316_114062142_iPSCORE,DEL_1_114060316_114062292	Multi-Caller	DEL	0.00211864
1	114079439	114086571	CNV_1_114079439_114086571_HipSci	GS	GS,SS	CNV_1_114079439_114086571_HipSci,DEL_1_114079483_114086492	Multi-Caller	DEL	0.00211864
1	114088521	114088522	LINE1_1_114088521_114088522	MELT	MELT	LINE1_1_114088521_114088522	Single Caller	LINE1	0.029661
1	114646030	114646031	BND_1_114646030_117175_1	SS	SS	BND_1_114646030_117175_1	Single Caller	BND	0.438559
1	114654351	114654352	BND_1_114654351_117175_2	SS	SS	BND_1_114654351_117175_2	Single Caller	BND	0.438559
1	114662083	114669653	CNV_1_114662083_114669653_HipSci	GS	GS,SS	CNV_1_114662083_114669653_HipSci,DEL_1_114661967_114669746	Multi-Caller	DEL	0.00211864
1	114742480	114742481	LINE1_1_114742480_114742481	MELT	MELT	LINE1_1_114742480_114742481	Single Caller	LINE1	0.0190678
1	114809715	114824518	CNV_1_114809715_114824518_iPSCORE	GS	GS,SS	CNV_1_114809715_114824518_iPSCORE,DEL_1_114809364_114824437	Multi-Caller	DEL	0.00423729
1	114824476	114824477	ALU_1_114824476_114824477	MELT	MELT	ALU_1_114824476_114824477	Single Caller	ALU	0.00211864
1	114846413	114846414	BND_1_114846413_117178_1	SS	SS	BND_1_114846413_117178_1	Single Caller	BND	0.00847458
1	114847212	114853768	CNV_1_114847212_114853768_HipSci	GS	GS,SS	CNV_1_114847212_114853768_HipSci,DEL_1_114847834_114853761	Multi-Caller	DEL	0.00211864
1	114847249	114847250	BND_1_114847249_117178_2	SS	SS	BND_1_114847249_117178_2	Single Caller	BND	0.00847458
1	114886342	114886569	DEL_1_114886342_114886569	SS	SS	DEL_1_114886342_114886569	Single Caller	DEL	0.00211864
1	114909537	114909538	ALU_1_114909537_114909538	MELT	MELT	ALU_1_114909537_114909538	Single Caller	ALU	0.00211864
1	115043531	115043832	rMEI_1_115043531_115043832	SS	SS	rMEI_1_115043531_115043832	Single Caller	rMEI	0.521186
1	115126143	115126456	rMEI_1_115126143_115126456	SS	SS	rMEI_1_115126143_115126456	Single Caller	rMEI	0.0254237
1	115141043	115141044	ALU_1_115141043_115141044	MELT	MELT	ALU_1_115141043_115141044	Single Caller	ALU	0.0105932
1	115180871	115180872	ALU_1_115180871_115180872	MELT	MELT	ALU_1_115180871_115180872	Single Caller	ALU	0.00211864
1	115194465	115197073	DEL_1_115194465_115197073	SS	SS	DEL_1_115194465_115197073	Single Caller	DEL	0.00211864
1	115201401	115201402	ALU_1_115201401_115201402	MELT	MELT	ALU_1_115201401_115201402	Single Caller	ALU	0.402542
1	115312008	115316941	CNV_1_115312008_115316941_iPSCORE	GS	GS	CNV_1_115312008_115316941_iPSCORE	Single Caller	DUP	0.0127119
1	115316995	115316996	BND_1_115316995_27469_1	SS	SS	BND_1_115316995_27469_1	Single Caller	BND	0.0127119
1	115318966	115318967	BND_1_115318966_27469_2	SS	SS	BND_1_115318966_27469_2	Single Caller	BND	0.0127119
1	115445073	115445435	DEL_1_115445073_115445435	SS	SS	DEL_1_115445073_115445435	Single Caller	DEL	0.00635593
1	115449646	115449647	ALU_1_115449646_115449647	MELT	MELT	ALU_1_115449646_115449647	Single Caller	ALU	0.00211864
1	115680511	115680512	BND_1_115680511_98142_1	SS	SS	BND_1_115680511_98142_1	Single Caller	BND	0.0254237
1	115680815	115680816	BND_1_115680815_27480_1	SS	SS	BND_1_115680815_27480_1	Single Caller	BND	0.0254237
1	115681914	115681915	BND_1_115681914_98142_2	SS	SS	BND_1_115681914_98142_2	Single Caller	BND	0.0254237
1	115681933	115681934	BND_1_115681933_27480_2	SS	SS	BND_1_115681933_27480_2	Single Caller	BND	0.0254237
1	115690361	115690362	ALU_1_115690361_115690362	MELT	MELT	ALU_1_115690361_115690362	Single Caller	ALU	0.00635593
1	115708457	115708458	BND_1_115708457_117188_1	SS	SS	BND_1_115708457_117188_1	Single Caller	BND	0.00211864
1	115710378	115710379	BND_1_115710378_117188_2	SS	SS	BND_1_115710378_117188_2	Single Caller	BND	0.00211864
1	115766442	115766443	ALU_1_115766442_115766443	MELT	MELT	ALU_1_115766442_115766443	Single Caller	ALU	0.00211864
1	115796902	115797172	rMEI_1_115796902_115797172	SS	SS	rMEI_1_115796902_115797172	Single Caller	rMEI	0.449153
1	115832455	115834304	CNV_1_115832455_115834304_HipSci	GS	GS,SS	CNV_1_115832455_115834304_HipSci,DEL_1_115832504_115834345	Multi-Caller	DEL	0.00211864
1	116084532	116084533	LINE1_1_116084532_116084533	MELT	MELT	LINE1_1_116084532_116084533	Single Caller	LINE1	0.0169492
1	116229450	116232825	CNV_1_116229450_116232825_HipSci	GS	GS,SS	CNV_1_116229450_116232825_HipSci,DEL_1_116229486_116232840	Multi-Caller	DEL	0.423729
1	116267294	116275943	CNV_1_116267294_116275943_HipSci	GS	GS,SS	CNV_1_116267294_116275943_HipSci,DEL_1_116266626_116275938	Multi-Caller	DEL	0.00211864
1	116548031	116548032	LINE1_1_116548031_116548032	MELT	MELT	LINE1_1_116548031_116548032	Single Caller	LINE1	0.00847458
1	116640229	116640230	ALU_1_116640229_116640230	MELT	MELT	ALU_1_116640229_116640230	Single Caller	ALU	0.0169492
1	116679194	116756565	CNV_1_116679194_116756565_Stitched	GS	GS	CNV_1_116679194_116756565_Stitched	Single Caller	DUP	0.00211864
1	116794692	116795740	DEL_1_116794692_116795740	SS	SS	DEL_1_116794692_116795740	Single Caller	DEL	0.00211864
1	116980718	116980719	BND_1_116980718_2090_1	SS	SS	BND_1_116980718_2090_1	Single Caller	BND	0.00211864
1	116983571	116983572	ALU_1_116983571_116983572	MELT	MELT	ALU_1_116983571_116983572	Single Caller	ALU	0.0444915
1	117002162	117002292	DEL_1_117002162_117002292	SS	SS	DEL_1_117002162_117002292	Single Caller	DEL	0.0148305
1	117078181	117078485	rMEI_1_117078181_117078485	SS	SS	rMEI_1_117078181_117078485	Single Caller	rMEI	0.256356
1	117091295	117091296	ALU_1_117091295_117091296	MELT	MELT	ALU_1_117091295_117091296	Single Caller	ALU	0.0254237
1	117254426	117254661	DEL_1_117254426_117254661	SS	SS	DEL_1_117254426_117254661	Single Caller	DEL	0.00211864
1	117312613	117312907	DEL_1_117312613_117312907	SS	SS	DEL_1_117312613_117312907	Single Caller	DEL	0.00211864
1	117828308	117828309	ALU_1_117828308_117828309	MELT	MELT	ALU_1_117828308_117828309	Single Caller	ALU	0.0317797
1	117840194	117847061	CNV_1_117840194_117847061_iPSCORE	GS	GS,SS	CNV_1_117840194_117847061_iPSCORE,DEL_1_117840077_117847164	Multi-Caller	DEL	0.00211864
1	117841768	117842085	rMEI_1_117841768_117842085	SS	SS	rMEI_1_117841768_117842085	Single Caller	rMEI	0.0211864
1	117854676	117854677	ALU_1_117854676_117854677	MELT	MELT	ALU_1_117854676_117854677	Single Caller	ALU	0.00211864
1	117880355	117881854	CNV_1_117880355_117881854_iPSCORE	GS	GS,SS	CNV_1_117880355_117881854_iPSCORE,DEL_1_117880402_117881842	Multi-Caller	DEL	0.199153
1	118091051	118091258	rMEI_1_118091051_118091258	SS	SS	rMEI_1_118091051_118091258	Single Caller	rMEI	0.489407
1	118263752	118263990	DEL_1_118263752_118263990	SS	SS	DEL_1_118263752_118263990	Single Caller	DEL	0.00211864
1	118379689	118379690	ALU_1_118379689_118379690	MELT	MELT	ALU_1_118379689_118379690	Single Caller	ALU	0.0127119
1	118805683	118805684	LINE1_1_118805683_118805684	MELT	MELT	LINE1_1_118805683_118805684	Single Caller	LINE1	0.0338983
1	118868594	118868595	BND_1_118868594_27520_1	SS	SS	BND_1_118868594_27520_1	Single Caller	BND	0.00211864
1	118868600	118868601	BND_1_118868600_98145_1	SS	SS	BND_1_118868600_98145_1	Single Caller	BND	0.00211864
1	118870186	118870187	BND_1_118870186_27520_2	SS	SS	BND_1_118870186_27520_2	Single Caller	BND	0.00211864
1	118870608	118870609	BND_1_118870608_98145_2	SS	SS	BND_1_118870608_98145_2	Single Caller	BND	0.00211864
1	118931730	118931731	BND_1_118931730_2991_1	SS	SS	BND_1_118931730_2991_1	Single Caller	BND	0.133475
1	118931731	118931732	BND_1_118931731_2998_1	SS	SS	BND_1_118931731_2998_1	Single Caller	BND	0.135593
1	119035620	119035621	LINE1_1_119035620_119035621	MELT	MELT	LINE1_1_119035620_119035621	Single Caller	LINE1	0.00211864
1	119080704	119080705	ALU_1_119080704_119080705	MELT	MELT	ALU_1_119080704_119080705	Single Caller	ALU	0.538136
1	119401066	119401067	BND_1_119401066_2507_1	SS	SS	BND_1_119401066_2507_1	Single Caller	BND	0.00211864
1	119482201	119483619	DEL_1_119482201_119483619	SS	SS	DEL_1_119482201_119483619	Single Caller	DEL	0.00423729
1	119553366	119553367	LINE1_1_119553366_119553367	MELT	MELT	LINE1_1_119553366_119553367	Single Caller	LINE1	0.360169
1	119558782	119559090	rMEI_1_119558782_119559090	SS	SS	rMEI_1_119558782_119559090	Single Caller	rMEI	0.362288
1	119701730	119706505	CNV_1_119701730_119706505_iPSCORE	GS	GS,SS	CNV_1_119701730_119706505_iPSCORE,DEL_1_119701414_119706481	Multi-Caller	DEL	0.00211864
1	119822579	119824095	DEL_1_119822579_119824095	SS	SS	DEL_1_119822579_119824095	Single Caller	DEL	0.00211864
1	120002401	120002504	DEL_1_120002401_120002504	SS	SS	DEL_1_120002401_120002504	Single Caller	DEL	0.00211864
1	120012850	120013628	DEL_1_120012850_120013628	SS	SS	DEL_1_120012850_120013628	Single Caller	DEL	0.0254237
1	120103797	120141247	CNV_1_120103797_120141247_HipSci	GS	GS	CNV_1_120103797_120141247_HipSci	Single Caller	DUP	0.00211864
1	120163526	120163594	DEL_1_120163526_120163594	SS	SS	DEL_1_120163526_120163594	Single Caller	DEL	0.00211864
1	120422273	120425770	CNV_1_120422273_120425770_iPSCORE	GS	GS	CNV_1_120422273_120425770_iPSCORE	Single Caller	DEL	0.00635593
1	120513293	120513294	ALU_1_120513293_120513294	MELT	MELT	ALU_1_120513293_120513294	Single Caller	ALU	0.00423729
1	120517452	120521148	CNV_1_120517452_120521148_iPSCORE	GS	GS	CNV_1_120517452_120521148_iPSCORE	Single Caller	DUP	0.00635593
1	120547024	120551421	CNV_1_120547024_120551421_iPSCORE	GS	GS	CNV_1_120547024_120551421_iPSCORE	Single Caller	DUP	0.0381356
1	120571350	120574328	CNV_1_120571350_120574328_iPSCORE	GS	GS	CNV_1_120571350_120574328_iPSCORE	Single Caller	DUP	0.438559
1	120571350	120576111	CNV_1_120571350_120576111_HipSci	GS	GS	CNV_1_120571350_120576111_HipSci	Single Caller	DUP	0.440678
1	120573521	120579498	CNV_1_120573521_120579498_HipSci	GS	GS	CNV_1_120573521_120579498_HipSci	Single Caller	DUP	0.438559
1	120578578	120580752	CNV_1_120578578_120580752_HipSci	GS	GS	CNV_1_120578578_120580752_HipSci	Single Caller	DUP	0.434322
1	120586149	120586150	ALU_1_120586149_120586150	MELT	MELT	ALU_1_120586149_120586150	Single Caller	ALU	0.250531
1	120595093	120601778	CNV_1_120595093_120601778_iPSCORE	GS	GS	CNV_1_120595093_120601778_iPSCORE	Single Caller	DUP	0.440678
1	120615214	120618315	CNV_1_120615214_120618315_HipSci	GS	GS	CNV_1_120615214_120618315_HipSci	Single Caller	DUP	0.440678
1	120615214	120623023	CNV_1_120615214_120623023_HipSci	GS	GS	CNV_1_120615214_120623023_HipSci	Single Caller	DUP	0.440678
1	121115985	121122080	CNV_1_121115985_121122080_iPSCORE	GS	GS	CNV_1_121115985_121122080_iPSCORE	Single Caller	mCNV	0.0233051
1	121140640	121171110	CNV_1_121140640_121171110_iPSCORE	GS	GS	CNV_1_121140640_121171110_iPSCORE	Single Caller	DEL	0.0105932
1	121171110	121303940	CNV_1_121171110_121303940_HipSci	GS	GS,GS_LCNV	CNV_1_121171110_121303940_HipSci,CNV_1_121172631_121352186_Original	Multi-Caller	DUP	0.00635593
1	121237830	121237831	LINE1_1_121237830_121237831	MELT	MELT	LINE1_1_121237830_121237831	Single Caller	LINE1	0.00211864
1	121302151	121347816	CNV_1_121302151_121347816_HipSci	GS	GS	CNV_1_121302151_121347816_HipSci	Single Caller	DUP	0.00635593
1	121472531	121474423	DEL_1_121472531_121474423	SS	SS	DEL_1_121472531_121474423	Single Caller	DEL	0.00211864
1	121474065	121475909	DEL_1_121474065_121475909	SS	SS	DEL_1_121474065_121475909	Single Caller	DEL	0.0466102
1	142553217	142553218	ALU_1_142553217_142553218	MELT	MELT	ALU_1_142553217_142553218	Single Caller	ALU	0.0659574
1	142584984	142589527	CNV_1_142584984_142589527_iPSCORE	GS	GS	CNV_1_142584984_142589527_iPSCORE	Single Caller	mCNV	0.608051
1	142599668	142647540	CNV_1_142599668_142647540_Stitched	GS	GS	CNV_1_142599668_142647540_Stitched	Single Caller	mCNV	0.663136
1	142647640	142659842	CNV_1_142647640_142659842_HipSci	GS	GS	CNV_1_142647640_142659842_HipSci	Single Caller	mCNV	0.616525
1	142691590	142710203	CNV_1_142691590_142710203_Stitched	GS	GS	CNV_1_142691590_142710203_Stitched	Single Caller	DEL	0.0169492
1	142712594	142714462	CNV_1_142712594_142714462_iPSCORE	GS	GS	CNV_1_142712594_142714462_iPSCORE	Single Caller	DEL	0.0148305
1	142716192	142717758	CNV_1_142716192_142717758_iPSCORE	GS	GS	CNV_1_142716192_142717758_iPSCORE	Single Caller	mCNV	0.538136
1	142722795	142728713	CNV_1_142722795_142728713_iPSCORE	GS	GS	CNV_1_142722795_142728713_iPSCORE	Single Caller	DEL	0.00847458
1	142913075	142915371	CNV_1_142913075_142915371_iPSCORE	GS	GS	CNV_1_142913075_142915371_iPSCORE	Single Caller	mCNV	0.754237
1	142915371	142916397	CNV_1_142915371_142916397_iPSCORE	GS	GS	CNV_1_142915371_142916397_iPSCORE	Single Caller	mCNV	0.677966
1	143118954	143135954	CNV_1_143118954_143135954_iPSCORE	GS	GS	CNV_1_143118954_143135954_iPSCORE	Single Caller	mCNV	0.065678
1	143133248	143136722	CNV_1_143133248_143136722_HipSci	GS	GS	CNV_1_143133248_143136722_HipSci	Single Caller	mCNV	0.065678
1	143146334	143148990	CNV_1_143146334_143148990_iPSCORE	GS	GS	CNV_1_143146334_143148990_iPSCORE	Single Caller	mCNV	0.065678
1	143159032	143161378	CNV_1_143159032_143161378_iPSCORE	GS	GS	CNV_1_143159032_143161378_iPSCORE	Single Caller	mCNV	0.065678
1	143169974	143173539	CNV_1_143169974_143173539_iPSCORE	GS	GS	CNV_1_143169974_143173539_iPSCORE	Single Caller	mCNV	0.065678
1	143172767	143174478	CNV_1_143172767_143174478_HipSci	GS	GS	CNV_1_143172767_143174478_HipSci	Single Caller	mCNV	0.059322
1	143177207	143177208	ALU_1_143177207_143177208	MELT	MELT	ALU_1_143177207_143177208	Single Caller	ALU	0.00635593
1	143177679	143289634	CNV_1_143177679_143289634_Stitched	GS	GS	CNV_1_143177679_143289634_Stitched	Single Caller	mCNV	0.0614407
1	143393480	143398440	CNV_1_143393480_143398440_iPSCORE	GS	GS	CNV_1_143393480_143398440_iPSCORE	Single Caller	mCNV	0.565678
1	143414234	143417445	CNV_1_143414234_143417445_iPSCORE	GS	GS	CNV_1_143414234_143417445_iPSCORE	Single Caller	mCNV	0.559322
1	143465106	143483550	CNV_1_143465106_143483550_Stitched	GS	GS	CNV_1_143465106_143483550_Stitched	Single Caller	mCNV	0.576271
1	143505725	143508485	CNV_1_143505725_143508485_iPSCORE	GS	GS	CNV_1_143505725_143508485_iPSCORE	Single Caller	mCNV	0.680085
1	143768108	143770785	CNV_1_143768108_143770785_HipSci	GS	GS	CNV_1_143768108_143770785_HipSci	Single Caller	mCNV	0.436441
1	143878619	143880228	CNV_1_143878619_143880228_iPSCORE	GS	GS	CNV_1_143878619_143880228_iPSCORE	Single Caller	mCNV	0.0381356
1	143927444	143929290	CNV_1_143927444_143929290_iPSCORE	GS	GS	CNV_1_143927444_143929290_iPSCORE	Single Caller	mCNV	0.095339
1	144001564	144003124	CNV_1_144001564_144003124_iPSCORE	GS	GS	CNV_1_144001564_144003124_iPSCORE	Single Caller	mCNV	0.0487288
1	144003795	144014717	CNV_1_144003795_144014717_HipSci	GS	GS	CNV_1_144003795_144014717_HipSci	Single Caller	mCNV	0.0741525
1	144012908	144058557	CNV_1_144012908_144058557_HipSci	GS	GS	CNV_1_144012908_144058557_HipSci	Single Caller	mCNV	0.0487288
1	144032563	144035239	CNV_1_144032563_144035239_iPSCORE	GS	GS	CNV_1_144032563_144035239_iPSCORE	Single Caller	mCNV	0.0423729
1	144033902	144037975	CNV_1_144033902_144037975_iPSCORE	GS	GS	CNV_1_144033902_144037975_iPSCORE	Single Caller	mCNV	0.0444915
1	144525098	144527396	CNV_1_144525098_144527396_iPSCORE	GS	GS	CNV_1_144525098_144527396_iPSCORE	Single Caller	mCNV	0.0444915
1	144525415	144533936	CNV_1_144525415_144533936_iPSCORE	GS	GS	CNV_1_144525415_144533936_iPSCORE	Single Caller	mCNV	0.451271
1	144525515	144533382	CNV_1_144525515_144533382_HipSci	GS	GS	CNV_1_144525515_144533382_HipSci	Single Caller	mCNV	0.0423729
1	144531138	144534044	CNV_1_144531138_144534044_iPSCORE	GS	GS	CNV_1_144531138_144534044_iPSCORE	Single Caller	DUP	0.0127119
1	144614519	144621246	CNV_1_144614519_144621246_iPSCORE	GS	GS	CNV_1_144614519_144621246_iPSCORE	Single Caller	DUP	0.116525
1	144615268	144622391	CNV_1_144615268_144622391_Stitched	GS	GS	CNV_1_144615268_144622391_Stitched	Single Caller	DUP	0.118644
1	144618525	144620862	CNV_1_144618525_144620862_iPSCORE	GS	GS	CNV_1_144618525_144620862_iPSCORE	Single Caller	mCNV	0.118644
1	144672613	144675592	CNV_1_144672613_144675592_iPSCORE	GS	GS	CNV_1_144672613_144675592_iPSCORE	Single Caller	DUP	0.438559
1	144674910	144680374	CNV_1_144674910_144680374_iPSCORE	GS	GS	CNV_1_144674910_144680374_iPSCORE	Single Caller	DUP	0.529661
1	144812471	144814712	CNV_1_144812471_144814712_iPSCORE	GS	GS	CNV_1_144812471_144814712_iPSCORE	Single Caller	DEL	0.0826271
1	144825330	144828665	DEL_1_144825330_144828665	SS	SS	DEL_1_144825330_144828665	Single Caller	DEL	0.00211864
1	144868452	144871405	CNV_1_144868452_144871405_HipSci	GS	GS	CNV_1_144868452_144871405_HipSci	Single Caller	DUP	0.00423729
1	144896275	144906866	CNV_1_144896275_144906866_HipSci	GS	GS	CNV_1_144896275_144906866_HipSci	Single Caller	DUP	0.00847458
1	144913342	144949577	CNV_1_144913342_144949577_Stitched	GS	GS	CNV_1_144913342_144949577_Stitched	Single Caller	DUP	0.0402542
1	144932827	144932828	ALU_1_144932827_144932828	MELT	MELT	ALU_1_144932827_144932828	Single Caller	ALU	0.00211864
1	144947951	144948293	DEL_1_144947951_144948293	SS	SS	DEL_1_144947951_144948293	Single Caller	DEL	0.00423729
1	144951026	144951027	ALU_1_144951026_144951027	MELT	MELT	ALU_1_144951026_144951027	Single Caller	ALU	0.211864
1	145012360	145014522	CNV_1_145012360_145014522_iPSCORE	GS	GS	CNV_1_145012360_145014522_iPSCORE	Single Caller	DUP	0.00635593
1	145017419	145079014	CNV_1_145017419_145079014_Stitched	GS	GS	CNV_1_145017419_145079014_Stitched	Single Caller	mCNV	0.444915
1	145079781	145086529	CNV_1_145079781_145086529_iPSCORE	GS	GS	CNV_1_145079781_145086529_iPSCORE	Single Caller	DUP	0.00423729
1	145079881	145082581	CNV_1_145079881_145082581_iPSCORE	GS	GS	CNV_1_145079881_145082581_iPSCORE	Single Caller	DUP	0.00635593
1	145081981	145094066	CNV_1_145081981_145094066_iPSCORE	GS	GS	CNV_1_145081981_145094066_iPSCORE	Single Caller	DUP	0.00423729
1	145084529	145092329	CNV_1_145084529_145092329_Stitched	GS	GS	CNV_1_145084529_145092329_Stitched	Single Caller	DUP	0.00423729
1	145086329	145089429	CNV_1_145086329_145089429_iPSCORE	GS	GS	CNV_1_145086329_145089429_iPSCORE	Single Caller	mCNV	0.00635593
1	145096209	145105233	CNV_1_145096209_145105233_iPSCORE	GS	GS	CNV_1_145096209_145105233_iPSCORE	Single Caller	mCNV	0.00635593
1	145096596	145100134	CNV_1_145096596_145100134_iPSCORE	GS	GS	CNV_1_145096596_145100134_iPSCORE	Single Caller	DUP	0.00423729
1	145104258	145109155	CNV_1_145104258_145109155_iPSCORE	GS	GS	CNV_1_145104258_145109155_iPSCORE	Single Caller	DUP	0.00635593
1	145108605	145124876	CNV_1_145108605_145124876_iPSCORE	GS	GS	CNV_1_145108605_145124876_iPSCORE	Single Caller	mCNV	0.137712
1	145121074	145124350	CNV_1_145121074_145124350_iPSCORE	GS	GS	CNV_1_145121074_145124350_iPSCORE	Single Caller	mCNV	0.0741525
1	145124450	145126894	CNV_1_145124450_145126894_iPSCORE	GS	GS	CNV_1_145124450_145126894_iPSCORE	Single Caller	mCNV	0.0105932
1	145126518	145131943	CNV_1_145126518_145131943_HipSci	GS	GS	CNV_1_145126518_145131943_HipSci	Single Caller	mCNV	0.0169492
1	145127941	145163568	CNV_1_145127941_145163568_Stitched	GS	GS	CNV_1_145127941_145163568_Stitched	Single Caller	mCNV	0.0105932
1	145152736	145152737	ALU_1_145152736_145152737	MELT	MELT	ALU_1_145152736_145152737	Single Caller	ALU	0.0169492
1	145175369	145179759	CNV_1_145175369_145179759_HipSci	GS	GS	CNV_1_145175369_145179759_HipSci	Single Caller	mCNV	0.0127119
1	145178430	145180587	CNV_1_145178430_145180587_HipSci	GS	GS	CNV_1_145178430_145180587_HipSci	Single Caller	mCNV	0.0148305
1	145193836	145210729	CNV_1_145193836_145210729_Stitched	GS	GS	CNV_1_145193836_145210729_Stitched	Single Caller	mCNV	0.0529661
1	145211323	145211324	ALU_1_145211323_145211324	MELT	MELT	ALU_1_145211323_145211324	Single Caller	ALU	0.0215054
1	145217134	145221871	CNV_1_145217134_145221871_iPSCORE	GS	GS	CNV_1_145217134_145221871_iPSCORE	Single Caller	mCNV	0.0402542
1	145217463	145227343	CNV_1_145217463_145227343_Stitched	GS	GS	CNV_1_145217463_145227343_Stitched	Single Caller	mCNV	0.103814
1	145235317	145235318	ALU_1_145235317_145235318	MELT	MELT	ALU_1_145235317_145235318	Single Caller	ALU	0.101911
1	145239807	145250435	CNV_1_145239807_145250435_iPSCORE	GS	GS	CNV_1_145239807_145250435_iPSCORE	Single Caller	mCNV	0.0995763
1	145257979	145265172	CNV_1_145257979_145265172_HipSci	GS	GS	CNV_1_145257979_145265172_HipSci	Single Caller	mCNV	0.029661
1	145258004	145265072	CNV_1_145258004_145265072_iPSCORE	GS	GS	CNV_1_145258004_145265072_iPSCORE	Single Caller	mCNV	0.466102
1	145264369	145272969	CNV_1_145264369_145272969_Stitched	GS	GS	CNV_1_145264369_145272969_Stitched	Single Caller	mCNV	0.0614407
1	145288489	145292008	CNV_1_145288489_145292008_iPSCORE	GS	GS	CNV_1_145288489_145292008_iPSCORE	Single Caller	mCNV	0.495763
1	145288489	145294251	CNV_1_145288489_145294251_iPSCORE	GS	GS	CNV_1_145288489_145294251_iPSCORE	Single Caller	mCNV	0.533898
1	145366580	145370374	CNV_1_145366580_145370374_Stitched	GS	GS	CNV_1_145366580_145370374_Stitched	Single Caller	mCNV	0.0190678
1	145382660	145382661	BND_1_145382660_116754_2	SS	SS	BND_1_145382660_116754_2	Single Caller	BND	0.434322
1	145434830	145435927	DEL_1_145434830_145435927	SS	SS	DEL_1_145434830_145435927	Single Caller	DEL	0.00211864
1	145614377	145833118	CNV_1_145614377_145833118_Original	GS_LCNV	GS_LCNV	CNV_1_145614377_145833118_Original	Single Caller	DEL	0.00211864
1	145624316	145702203	CNV_1_145624316_145702203_HipSci	GS	GS	CNV_1_145624316_145702203_HipSci	Single Caller	DEL	0.00211864
1	145628719	145641410	CNV_1_145628719_145641410_Stitched	GS	GS	CNV_1_145628719_145641410_Stitched	Single Caller	DEL	0.00423729
1	145628745	145633537	DEL_1_145628745_145633537	SS	SS	DEL_1_145628745_145633537	Single Caller	DEL	0.00211864
1	145638648	145638649	BND_1_145638648_27570_1	SS	SS	BND_1_145638648_27570_1	Single Caller	BND	0.0105932
1	145641220	145641221	BND_1_145641220_27570_2	SS	SS	BND_1_145641220_27570_2	Single Caller	BND	0.0105932
1	145729538	145812094	CNV_1_145729538_145812094_HipSci	GS	GS	CNV_1_145729538_145812094_HipSci	Single Caller	DEL	0.00211864
1	145767445	145771925	CNV_1_145767445_145771925_iPSCORE	GS	GS	CNV_1_145767445_145771925_iPSCORE	Single Caller	DEL	0.00423729
1	146303300	147827564	CNV_1_146303300_147827564_Original	GS_LCNV	GS_LCNV	CNV_1_146303300_147827564_Original	Single Caller	DUP	0.00211864
1	146476257	146688481	CNV_1_146476257_146688481_Stitched	GS	GS	CNV_1_146476257_146688481_Stitched	Single Caller	DUP	0.00211864
1	146532004	146532105	DEL_1_146532004_146532105	SS	SS	DEL_1_146532004_146532105	Single Caller	DEL	0.0105932
1	146658219	146658220	ALU_1_146658219_146658220	MELT	MELT	ALU_1_146658219_146658220	Single Caller	ALU	0.0466102
1	146660649	146670148	DEL_1_146660649_146670148	SS	SS	DEL_1_146660649_146670148	Single Caller	DEL	0.00211864
1	146661318	146670150	CNV_1_146661318_146670150_iPSCORE	GS	GS	CNV_1_146661318_146670150_iPSCORE	Single Caller	mCNV	0.00423729
1	146687131	146736619	CNV_1_146687131_146736619_Stitched	GS	GS	CNV_1_146687131_146736619_Stitched	Single Caller	DUP	0.00211864
1	146767168	146965925	CNV_1_146767168_146965925_Stitched	GS	GS	CNV_1_146767168_146965925_Stitched	Single Caller	DUP	0.00211864
1	146786506	146786507	ALU_1_146786506_146786507	MELT	MELT	ALU_1_146786506_146786507	Single Caller	ALU	0.286017
1	146890753	146890923	DEL_1_146890753_146890923	SS	SS	DEL_1_146890753_146890923	Single Caller	DEL	0.00211864
1	146955384	146959810	CNV_1_146955384_146959810_HipSci	GS	GS	CNV_1_146955384_146959810_HipSci	Single Caller	mCNV	0.00423729
1	146955427	146959749	DEL_1_146955427_146959749	SS	SS	DEL_1_146955427_146959749	Single Caller	DEL	0.00211864
1	146965925	147003183	CNV_1_146965925_147003183_HipSci	GS	GS	CNV_1_146965925_147003183_HipSci	Single Caller	DUP	0.00211864
1	147034350	147420801	CNV_1_147034350_147420801_Stitched	GS	GS	CNV_1_147034350_147420801_Stitched	Single Caller	DUP	0.00211864
1	147720418	147831632	CNV_1_147720418_147831632_Stitched	GS	GS	CNV_1_147720418_147831632_Stitched	Single Caller	DUP	0.00211864
1	147796705	147796778	DEL_1_147796705_147796778	SS	SS	DEL_1_147796705_147796778	Single Caller	DEL	0.00423729
1	147821973	147826816	DEL_1_147821973_147826816	SS	SS	DEL_1_147821973_147826816	Single Caller	DEL	0.00211864
1	147992863	147995421	CNV_1_147992863_147995421_iPSCORE	GS	GS	CNV_1_147992863_147995421_iPSCORE	Single Caller	DEL	0.459746
1	147999051	148002018	CNV_1_147999051_148002018_iPSCORE	GS	GS	CNV_1_147999051_148002018_iPSCORE	Single Caller	mCNV	0.440678
1	147999468	148004237	CNV_1_147999468_148004237_HipSci	GS	GS	CNV_1_147999468_148004237_HipSci	Single Caller	mCNV	0.444915
1	148000076	148004237	CNV_1_148000076_148004237_iPSCORE	GS	GS	CNV_1_148000076_148004237_iPSCORE	Single Caller	DUP	0.438559
1	148015591	148016900	CNV_1_148015591_148016900_iPSCORE	GS	GS	CNV_1_148015591_148016900_iPSCORE	Single Caller	mCNV	0.444915
1	148532175	148536830	CNV_1_148532175_148536830_HipSci	GS	GS	CNV_1_148532175_148536830_HipSci	Single Caller	mCNV	0.442797
1	148552112	148556622	CNV_1_148552112_148556622_iPSCORE	GS	GS	CNV_1_148552112_148556622_iPSCORE	Single Caller	mCNV	0.0317797
1	148554993	148561745	CNV_1_148554993_148561745_HipSci	GS	GS	CNV_1_148554993_148561745_HipSci	Single Caller	mCNV	0.0360169
1	148660526	148661920	CNV_1_148660526_148661920_iPSCORE	GS	GS	CNV_1_148660526_148661920_iPSCORE	Single Caller	mCNV	0.0338983
1	148854189	148858895	CNV_1_148854189_148858895_HipSci	GS	GS	CNV_1_148854189_148858895_HipSci	Single Caller	mCNV	0.273305
1	148894574	148902219	CNV_1_148894574_148902219_iPSCORE	GS	GS	CNV_1_148894574_148902219_iPSCORE	Single Caller	mCNV	0.273305
1	148904531	148912304	CNV_1_148904531_148912304_iPSCORE	GS	GS	CNV_1_148904531_148912304_iPSCORE	Single Caller	mCNV	0.290254
1	148924424	148954155	CNV_1_148924424_148954155_HipSci	GS	GS	CNV_1_148924424_148954155_HipSci	Single Caller	mCNV	0.28178
1	149020114	149036002	CNV_1_149020114_149036002_iPSCORE	GS	GS	CNV_1_149020114_149036002_iPSCORE	Single Caller	mCNV	0.254237
1	149036355	149192916	CNV_1_149036355_149192916_HipSci	GS	GS,GS_LCNV	CNV_1_149036355_149192916_HipSci,CNV_1_149040129_149249188_Collapsed	Multi-Caller	mCNV	0.254237
1	149040129	149459645	CNV_1_149040129_149459645_Collapsed	GS_LCNV	GS_LCNV	CNV_1_149040129_149459645_Collapsed	Single Caller	mCNV	0.188559
1	149040129	149567703	CNV_1_149040129_149567703_Original	GS_LCNV	GS_LCNV	CNV_1_149040129_149567703_Original	Single Caller	DEL	0.0105932
1	149174932	149174933	ALU_1_149174932_149174933	MELT	MELT	ALU_1_149174932_149174933	Single Caller	ALU	0.00649351
1	149203704	149206843	CNV_1_149203704_149206843_HipSci	GS	GS	CNV_1_149203704_149206843_HipSci	Single Caller	mCNV	0.254237
1	149206543	149222750	CNV_1_149206543_149222750_Stitched	GS	GS	CNV_1_149206543_149222750_Stitched	Single Caller	mCNV	0.254237
1	149218459	149218460	ALU_1_149218459_149218460	MELT	MELT	ALU_1_149218459_149218460	Single Caller	ALU	0.0805085
1	149221269	149224621	CNV_1_149221269_149224621_HipSci	GS	GS	CNV_1_149221269_149224621_HipSci	Single Caller	mCNV	0.252119
1	149222750	149225547	CNV_1_149222750_149225547_iPSCORE	GS	GS	CNV_1_149222750_149225547_iPSCORE	Single Caller	mCNV	0.283898
1	149223631	149226851	CNV_1_149223631_149226851_iPSCORE	GS	GS	CNV_1_149223631_149226851_iPSCORE	Single Caller	mCNV	0.260593
1	149225547	149232224	CNV_1_149225547_149232224_HipSci	GS	GS	CNV_1_149225547_149232224_HipSci	Single Caller	mCNV	0.254237
1	149232224	149240230	CNV_1_149232224_149240230_iPSCORE	GS	GS	CNV_1_149232224_149240230_iPSCORE	Single Caller	mCNV	0.254237
1	149240230	149249658	CNV_1_149240230_149249658_iPSCORE	GS	GS	CNV_1_149240230_149249658_iPSCORE	Single Caller	mCNV	0.417373
1	149250636	149258463	CNV_1_149250636_149258463_HipSci	GS	GS	CNV_1_149250636_149258463_HipSci	Single Caller	mCNV	0.243644
1	149254229	149255448	CNV_1_149254229_149255448_iPSCORE	GS	GS	CNV_1_149254229_149255448_iPSCORE	Single Caller	mCNV	0.419492
1	149256626	149257911	CNV_1_149256626_149257911_iPSCORE	GS	GS	CNV_1_149256626_149257911_iPSCORE	Single Caller	mCNV	0.247881
1	149257252	149310913	CNV_1_149257252_149310913_Stitched	GS	GS	CNV_1_149257252_149310913_Stitched	Single Caller	mCNV	0.256356
1	149308458	149315106	CNV_1_149308458_149315106_iPSCORE	GS	GS	CNV_1_149308458_149315106_iPSCORE	Single Caller	mCNV	0.283898
1	149312845	149317185	CNV_1_149312845_149317185_HipSci	GS	GS	CNV_1_149312845_149317185_HipSci	Single Caller	mCNV	0.262712
1	149329975	149332684	CNV_1_149329975_149332684_iPSCORE	GS	GS	CNV_1_149329975_149332684_iPSCORE	Single Caller	mCNV	0.254237
1	149333124	149339546	CNV_1_149333124_149339546_HipSci	GS	GS	CNV_1_149333124_149339546_HipSci	Single Caller	mCNV	0.252119
1	149339696	149348147	CNV_1_149339696_149348147_Stitched	GS	GS	CNV_1_149339696_149348147_Stitched	Single Caller	mCNV	0.252119
1	149348122	149350606	CNV_1_149348122_149350606_HipSci	GS	GS	CNV_1_149348122_149350606_HipSci	Single Caller	mCNV	0.247881
1	149350873	149352797	CNV_1_149350873_149352797_iPSCORE	GS	GS	CNV_1_149350873_149352797_iPSCORE	Single Caller	mCNV	0.228814
1	149360526	149363641	CNV_1_149360526_149363641_iPSCORE	GS	GS	CNV_1_149360526_149363641_iPSCORE	Single Caller	mCNV	0.25
1	149384122	149384123	ALU_1_149384122_149384123	MELT	MELT	ALU_1_149384122_149384123	Single Caller	ALU	0.00215983
1	149429632	149433570	CNV_1_149429632_149433570_iPSCORE	GS	GS	CNV_1_149429632_149433570_iPSCORE	Single Caller	mCNV	0.252119
1	149650171	149652195	CNV_1_149650171_149652195_HipSci	GS	GS	CNV_1_149650171_149652195_HipSci	Single Caller	DUP	0.00847458
1	149650903	149660707	CNV_1_149650903_149660707_HipSci	GS	GS	CNV_1_149650903_149660707_HipSci	Single Caller	DUP	0.00211864
1	149680822	149682533	CNV_1_149680822_149682533_iPSCORE	GS	GS	CNV_1_149680822_149682533_iPSCORE	Single Caller	mCNV	0.466102
1	149684042	149696480	CNV_1_149684042_149696480_Stitched	GS	GS	CNV_1_149684042_149696480_Stitched	Single Caller	DUP	0.436441
1	149735829	149738583	CNV_1_149735829_149738583_HipSci	GS	GS	CNV_1_149735829_149738583_HipSci	Single Caller	DUP	0.00211864
1	149891725	149892021	DEL_1_149891725_149892021	SS	SS	DEL_1_149891725_149892021	Single Caller	DEL	0.25
1	150004005	150004290	rMEI_1_150004005_150004290	SS	SS	rMEI_1_150004005_150004290	Single Caller	rMEI	0.0127119
1	150200138	150200139	ALU_1_150200138_150200139	MELT	MELT	ALU_1_150200138_150200139	Single Caller	ALU	0.489407
1	150210992	150213238	DEL_1_150210992_150213238	SS	SS	DEL_1_150210992_150213238	Single Caller	DEL	0.00211864
1	150211063	150213088	CNV_1_150211063_150213088_iPSCORE	GS	GS	CNV_1_150211063_150213088_iPSCORE	Single Caller	DEL	0.00423729
1	150296430	150297112	DEL_1_150296430_150297112	SS	SS	DEL_1_150296430_150297112	Single Caller	DEL	0.00211864
1	150383801	150384264	DEL_1_150383801_150384264	SS	SS	DEL_1_150383801_150384264	Single Caller	DEL	0.235169
1	150453339	150464603	CNV_1_150453339_150464603_HipSci	GS	GS	CNV_1_150453339_150464603_HipSci	Single Caller	DEL	0.00211864
1	150453399	150464589	DEL_1_150453399_150464589	SS	SS	DEL_1_150453399_150464589	Single Caller	DEL	0.00211864
1	150512090	150513673	DEL_1_150512090_150513673	SS	SS	DEL_1_150512090_150513673	Single Caller	DEL	0.00211864
1	150543561	150544285	DEL_1_150543561_150544285	SS	SS	DEL_1_150543561_150544285	Single Caller	DEL	0.00423729
1	150592934	150593031	DEL_1_150592934_150593031	SS	SS	DEL_1_150592934_150593031	Single Caller	DEL	0.00423729
1	150691451	150691769	rMEI_1_150691451_150691769	SS	SS	rMEI_1_150691451_150691769	Single Caller	rMEI	0.0127119
1	150743813	150745528	DEL_1_150743813_150745528	SS	SS	DEL_1_150743813_150745528	Single Caller	DEL	0.00211864
1	150757390	150757729	DEL_1_150757390_150757729	SS	SS	DEL_1_150757390_150757729	Single Caller	DEL	0.00635593
1	150860275	150862675	CNV_1_150860275_150862675_HipSci	GS	GS,SS	CNV_1_150860275_150862675_HipSci,DEL_1_150860266_150862810	Multi-Caller	DEL	0.0317797
1	150888277	150890206	DEL_1_150888277_150890206	SS	SS	DEL_1_150888277_150890206	Single Caller	DEL	0.00211864
1	151082408	151083427	DUP_1_151082408_151083427	SS	SS	DUP_1_151082408_151083427	Single Caller	DUP	0.00211864
1	151163920	151164188	DEL_1_151163920_151164188	SS	SS	DEL_1_151163920_151164188	Single Caller	DEL	0.00423729
1	151213267	151213268	SVA_1_151213267_151213268	MELT	MELT	SVA_1_151213267_151213268	Single Caller	SVA	0.00211864
1	151274978	151275672	DEL_1_151274978_151275672	SS	SS	DEL_1_151274978_151275672	Single Caller	DEL	0.00211864
1	151290583	151294163	CNV_1_151290583_151294163_HipSci	GS	GS	CNV_1_151290583_151294163_HipSci	Single Caller	DEL	0.00211864
1	151290709	151294329	DEL_1_151290709_151294329	SS	SS	DEL_1_151290709_151294329	Single Caller	DEL	0.00211864
1	151422138	151424301	DEL_1_151422138_151424301	SS	SS	DEL_1_151422138_151424301	Single Caller	DEL	0.00211864
1	151423301	151423302	ALU_1_151423301_151423302	MELT	MELT	ALU_1_151423301_151423302	Single Caller	ALU	0.00635593
1	151423648	151426016	DEL_1_151423648_151426016	SS	SS	DEL_1_151423648_151426016	Single Caller	DEL	0.00423729
1	151423716	151426016	CNV_1_151423716_151426016_iPSCORE	GS	GS	CNV_1_151423716_151426016_iPSCORE	Single Caller	DEL	0.00423729
1	151542400	151542401	BND_1_151542400_1949_1	SS	SS	BND_1_151542400_1949_1	Single Caller	BND	0.00211864
1	151595508	151595651	DEL_1_151595508_151595651	SS	SS	DEL_1_151595508_151595651	Single Caller	DEL	0.00635593
1	151838580	151838995	DEL_1_151838580_151838995	SS	SS	DEL_1_151838580_151838995	Single Caller	DEL	0.00211864
1	152183256	152183445	DEL_1_152183256_152183445	SS	SS	DEL_1_152183256_152183445	Single Caller	DEL	0.00211864
1	152240558	152245539	CNV_1_152240558_152245539_HipSci	GS	GS	CNV_1_152240558_152245539_HipSci	Single Caller	DUP	0.368644
1	152241167	152246102	CNV_1_152241167_152246102_HipSci	GS	GS	CNV_1_152241167_152246102_HipSci	Single Caller	DUP	0.377119
1	152261088	152262097	CNV_1_152261088_152262097_iPSCORE	GS	GS	CNV_1_152261088_152262097_iPSCORE	Single Caller	DEL	0.0190678
1	152276659	152281628	DUP_1_152276659_152281628	SS	SS	DUP_1_152276659_152281628	Single Caller	DUP	0.358051
1	152277542	152278530	DEL_1_152277542_152278530	SS	SS	DEL_1_152277542_152278530	Single Caller	DEL	0.00211864
1	152279569	152281619	DUP_1_152279569_152281619	SS	SS	DUP_1_152279569_152281619	Single Caller	DUP	0.00211864
1	152324405	152325218	DEL_1_152324405_152325218	SS	SS	DEL_1_152324405_152325218	Single Caller	DEL	0.0105932
1	152325191	152326288	DEL_1_152325191_152326288	SS	SS	DEL_1_152325191_152326288	Single Caller	DEL	0.00211864
1	152346840	152347476	DEL_1_152346840_152347476	SS	SS	DEL_1_152346840_152347476	Single Caller	DEL	0.00847458
1	152408667	152433937	CNV_1_152408667_152433937_iPSCORE	GS	GS	CNV_1_152408667_152433937_iPSCORE	Single Caller	mCNV	0.00847458
1	152481153	152481455	rMEI_1_152481153_152481455	SS	SS	rMEI_1_152481153_152481455	Single Caller	rMEI	0.00423729
1	152555528	152581453	CNV_1_152555528_152581453_HipSci	GS	GS,SS	CNV_1_152555528_152581453_HipSci,DEL_1_152555542_152587739	Multi-Caller	DEL	0.533898
1	152586707	152588880	CNV_1_152586707_152588880_iPSCORE	GS	GS	CNV_1_152586707_152588880_iPSCORE	Single Caller	mCNV	0.533898
1	152649194	152658521	CNV_1_152649194_152658521_iPSCORE	GS	GS,SS	CNV_1_152645097_152659806_iPSCORE,CNV_1_152649194_152658521_iPSCORE,DUP_1_152648714_152659616	Multi-Caller	DUP	0.00211864
1	152657046	152657047	ALU_1_152657046_152657047	MELT	MELT	ALU_1_152657046_152657047	Single Caller	ALU	0.00635593
1	152748428	152748429	ALU_1_152748428_152748429	MELT	MELT	ALU_1_152748428_152748429	Single Caller	ALU	0.00635593
1	152760417	152770509	CNV_1_152760417_152770509_HipSci	GS	GS	CNV_1_152760417_152770509_HipSci	Single Caller	DEL	0.516949
1	152807081	152853655	CNV_1_152807081_152853655_iPSCORE	GS	GS	CNV_1_152807081_152853655_iPSCORE	Single Caller	DUP	0.00423729
1	152813563	152813564	ALU_1_152813563_152813564	MELT	MELT	ALU_1_152813563_152813564	Single Caller	ALU	0.00635593
1	152823060	152823061	ALU_1_152823060_152823061	MELT	MELT	ALU_1_152823060_152823061	Single Caller	ALU	0.0148305
1	152848690	152852023	DEL_1_152848690_152852023	SS	SS	DEL_1_152848690_152852023	Single Caller	DEL	0.00211864
1	152860185	152860186	ALU_1_152860185_152860186	MELT	MELT	ALU_1_152860185_152860186	Single Caller	ALU	0.00847458
1	153133708	153133963	DEL_1_153133708_153133963	SS	SS	DEL_1_153133708_153133963	Single Caller	DEL	0.404661
1	153209101	153273134	DUP_1_153209101_153273134	SS	SS	DUP_1_153209101_153273134	Single Caller	DUP	0.00211864
1	153209692	153273111	CNV_1_153209692_153273111_Stitched	GS	GS	CNV_1_153209692_153273111_Stitched	Single Caller	DUP	0.00211864
1	153215909	153216227	DEL_1_153215909_153216227	SS	SS	DEL_1_153215909_153216227	Single Caller	DEL	0.307203
1	153336929	153336930	LINE1_1_153336929_153336930	MELT	MELT	LINE1_1_153336929_153336930	Single Caller	LINE1	0.00211864
1	153400461	153400462	ALU_1_153400461_153400462	MELT	MELT	ALU_1_153400461_153400462	Single Caller	ALU	0.00211864
1	153475433	153477900	CNV_1_153475433_153477900_iPSCORE	GS	GS	CNV_1_153475433_153477900_iPSCORE	Single Caller	DEL	0.00423729
1	153475534	153477396	DEL_1_153475534_153477396	SS	SS	DEL_1_153475534_153477396	Single Caller	DEL	0.00423729
1	153673158	153690244	CNV_1_153673158_153690244_iPSCORE	GS	GS,SS	CNV_1_153673158_153690244_iPSCORE,DUP_1_153673146_153693880	Multi-Caller	DUP	0.105932
1	153673366	153674313	DEL_1_153673366_153674313	SS	SS	DEL_1_153673366_153674313	Single Caller	DEL	0.00423729
1	153810596	153810597	ALU_1_153810596_153810597	MELT	MELT	ALU_1_153810596_153810597	Single Caller	ALU	0.00211864
1	153835183	153835485	rMEI_1_153835183_153835485	SS	SS	rMEI_1_153835183_153835485	Single Caller	rMEI	0.00211864
1	153924537	153944779	DUP_1_153924537_153944779	SS	SS	DUP_1_153924537_153944779	Single Caller	DUP	0.00423729
1	153926030	153941448	CNV_1_153926030_153941448_iPSCORE	GS	GS	CNV_1_153926030_153941448_iPSCORE	Single Caller	DUP	0.00423729
1	153961223	153961489	DEL_1_153961223_153961489	SS	SS	DEL_1_153961223_153961489	Single Caller	DEL	0.131356
1	154077684	154077971	rMEI_1_154077684_154077971	SS	SS	rMEI_1_154077684_154077971	Single Caller	rMEI	0.0444915
1	154080936	154084661	DEL_1_154080936_154084661	SS	SS	DEL_1_154080936_154084661	Single Caller	DEL	0.00211864
1	154105159	154105160	ALU_1_154105159_154105160	MELT	MELT	ALU_1_154105159_154105160	Single Caller	ALU	0.00211864
1	154123770	154123771	ALU_1_154123770_154123771	MELT	MELT	ALU_1_154123770_154123771	Single Caller	ALU	0.163136
1	154157634	154161414	DEL_1_154157634_154161414	SS	SS	DEL_1_154157634_154161414	Single Caller	DEL	0.00211864
1	154157753	154161417	CNV_1_154157753_154161417_iPSCORE	GS	GS	CNV_1_154157753_154161417_iPSCORE	Single Caller	DEL	0.00211864
1	154441793	154442073	DEL_1_154441793_154442073	SS	SS	DEL_1_154441793_154442073	Single Caller	DEL	0.00211864
1	154549533	154549757	DEL_1_154549533_154549757	SS	SS	DEL_1_154549533_154549757	Single Caller	DEL	0.00211864
1	154608485	154609065	DEL_1_154608485_154609065	SS	SS	DEL_1_154608485_154609065	Single Caller	DEL	0.00211864
1	154639069	154641203	DEL_1_154639069_154641203	SS	SS	DEL_1_154639069_154641203	Single Caller	DEL	0.00423729
1	154639185	154641185	CNV_1_154639185_154641185_iPSCORE	GS	GS	CNV_1_154639185_154641185_iPSCORE	Single Caller	DEL	0.00423729
1	154854861	154856411	CNV_1_154854861_154856411_HipSci	GS	GS,SS	CNV_1_154854861_154856411_HipSci,DEL_1_154854906_154856417	Multi-Caller	DEL	0.0466102
1	154900416	154900417	ALU_1_154900416_154900417	MELT	MELT	ALU_1_154900416_154900417	Single Caller	ALU	0.00423729
1	154993389	154994386	DEL_1_154993389_154994386	SS	SS	DEL_1_154993389_154994386	Single Caller	DEL	0.00211864
1	155182091	155187532	CNV_1_155182091_155187532_Stitched	GS	GS	CNV_1_155182091_155187532_Stitched	Single Caller	mCNV	0.0233051
1	155184953	155207196	CNV_1_155184953_155207196_Stitched	GS	GS	CNV_1_155184953_155207196_Stitched	Single Caller	mCNV	0.0169492
1	155193070	155194598	CNV_1_155193070_155194598_HipSci	GS	GS	CNV_1_155193070_155194598_HipSci	Single Caller	mCNV	0.0169492
1	155204673	155207845	CNV_1_155204673_155207845_iPSCORE	GS	GS	CNV_1_155204673_155207845_iPSCORE	Single Caller	DEL	0.00635593
1	155244541	155244834	DEL_1_155244541_155244834	SS	SS	DEL_1_155244541_155244834	Single Caller	DEL	0.00635593
1	155369849	155371349	CNV_1_155369849_155371349_iPSCORE	GS	GS	CNV_1_155369849_155371349_iPSCORE	Single Caller	DEL	0.00211864
1	155369889	155371300	DEL_1_155369889_155371300	SS	SS	DEL_1_155369889_155371300	Single Caller	DEL	0.00211864
1	155537218	155537794	DEL_1_155537218_155537794	SS	SS	DEL_1_155537218_155537794	Single Caller	DEL	0.00423729
1	155545463	155545819	DEL_1_155545463_155545819	SS	SS	DEL_1_155545463_155545819	Single Caller	DEL	0.00423729
1	155565433	155590786	DEL_1_155565433_155590786	SS	SS	DEL_1_155565433_155590786	Single Caller	DEL	0.00211864
1	155566794	155591020	CNV_1_155566794_155591020_iPSCORE	GS	GS	CNV_1_155566794_155591020_iPSCORE	Single Caller	DEL	0.00211864
1	155570603	155571811	CNV_1_155570603_155571811_iPSCORE	GS	GS	CNV_1_155570603_155571811_iPSCORE	Single Caller	DEL	0.00635593
1	155570702	155571712	DEL_1_155570702_155571712	SS	SS	DEL_1_155570702_155571712	Single Caller	DEL	0.00423729
1	155609750	155610084	rMEI_1_155609750_155610084	SS	SS	rMEI_1_155609750_155610084	Single Caller	rMEI	0.00423729
1	155659872	155664472	CNV_1_155659872_155664472_iPSCORE	GS	GS,SS	CNV_1_155659872_155664472_iPSCORE,DEL_1_155659759_155664464	Multi-Caller	DEL	0.00847458
1	155733657	155734049	DEL_1_155733657_155734049	SS	SS	DEL_1_155733657_155734049	Single Caller	DEL	0.154661
1	155840869	155842126	DEL_1_155840869_155842126	SS	SS	DEL_1_155840869_155842126	Single Caller	DEL	0.00211864
1	155844269	155845011	DEL_1_155844269_155845011	SS	SS	DEL_1_155844269_155845011	Single Caller	DEL	0.112288
1	155928599	155929208	DEL_1_155928599_155929208	SS	SS	DEL_1_155928599_155929208	Single Caller	DEL	0.00423729
1	156526723	156526724	BND_1_156526723_27795_1	SS	SS	BND_1_156526723_27795_1	Single Caller	BND	0.00211864
1	156528935	156528936	BND_1_156528935_27795_2	SS	SS	BND_1_156528935_27795_2	Single Caller	BND	0.00211864
1	156556257	156556258	SVA_1_156556257_156556258	MELT	MELT	SVA_1_156556257_156556258	Single Caller	SVA	0.00847458
1	156656378	156656561	DEL_1_156656378_156656561	SS	SS	DEL_1_156656378_156656561	Single Caller	DEL	0.0190678
1	156672015	156672718	DEL_1_156672015_156672718	SS	SS	DEL_1_156672015_156672718	Single Caller	DEL	0.00423729
1	157018861	157018862	BND_1_157018861_27809_1	SS	SS	BND_1_157018861_27809_1	Single Caller	BND	0.0275424
1	157019250	157019251	BND_1_157019250_27809_2	SS	SS	BND_1_157019250_27809_2	Single Caller	BND	0.0275424
1	157173900	157175399	CNV_1_157173900_157175399_iPSCORE	GS	GS,SS	CNV_1_157173900_157175399_iPSCORE,DEL_1_157173864_157175396	Multi-Caller	DEL	0.258475
1	157235742	157235743	ALU_1_157235742_157235743	MELT	MELT	ALU_1_157235742_157235743	Single Caller	ALU	0.0572034
1	157363502	157363503	ALU_1_157363502_157363503	MELT	MELT	ALU_1_157363502_157363503	Single Caller	ALU	0.290254
1	157540661	157540876	DEL_1_157540661_157540876	SS	SS	DEL_1_157540661_157540876	Single Caller	DEL	0.408898
1	157910995	158012326	DUP_1_157910995_158012326	SS	SS	DUP_1_157910995_158012326	Single Caller	DUP	0.00211864
1	157911026	158008703	CNV_1_157911026_158008703_Stitched	GS	GS	CNV_1_157911026_158008703_Stitched	Single Caller	DUP	0.00211864
1	158050713	158051038	DEL_1_158050713_158051038	SS	SS	DEL_1_158050713_158051038	Single Caller	DEL	0.379237
1	158152787	158157363	DEL_1_158152787_158157363	SS	SS	DEL_1_158152787_158157363	Single Caller	DEL	0.00211864
1	158152790	158157390	CNV_1_158152790_158157390_HipSci	GS	GS	CNV_1_158152790_158157390_HipSci	Single Caller	DEL	0.00211864
1	158206405	158212162	DEL_1_158206405_158212162	SS	SS	DEL_1_158206405_158212162	Single Caller	DEL	0.00211864
1	158343846	158343847	ALU_1_158343846_158343847	MELT	MELT	ALU_1_158343846_158343847	Single Caller	ALU	0.00211864
1	158456307	158456308	ALU_1_158456307_158456308	MELT	MELT	ALU_1_158456307_158456308	Single Caller	ALU	0.146186
1	158461196	158461654	DUP_1_158461196_158461654	SS	SS	DUP_1_158461196_158461654	Single Caller	DUP	0.0169492
1	158488408	158488675	DEL_1_158488408_158488675	SS	SS	DEL_1_158488408_158488675	Single Caller	DEL	0.478814
1	158489614	158491979	CNV_1_158489614_158491979_iPSCORE	GS	GS,SS	CNV_1_158489614_158491979_iPSCORE,DEL_1_158489642_158491964	Multi-Caller	DEL	0.0148305
1	158492342	158497950	CNV_1_158492342_158497950_iPSCORE	GS	GS,SS	CNV_1_158492342_158497950_iPSCORE,DEL_1_158492328_158497839	Multi-Caller	DEL	0.00635593
1	158516742	158521677	CNV_1_158516742_158521677_iPSCORE	GS	GS	CNV_1_158516742_158521677_iPSCORE	Single Caller	DEL	0.00423729
1	158516764	158521743	DEL_1_158516764_158521743	SS	SS	DEL_1_158516764_158521743	Single Caller	DEL	0.00423729
1	158629387	158629699	rMEI_1_158629387_158629699	SS	SS	rMEI_1_158629387_158629699	Single Caller	rMEI	0.485169
1	158712047	158712353	rMEI_1_158712047_158712353	SS	SS	rMEI_1_158712047_158712353	Single Caller	rMEI	0.489407
1	158726994	158728017	CNV_1_158726994_158728017_HipSci	GS	GS,SS	CNV_1_158726994_158728017_HipSci,DEL_1_158726992_158727957	Multi-Caller	DEL	0.252119
1	158853726	158853727	LINE1_1_158853726_158853727	MELT	MELT	LINE1_1_158853726_158853727	Single Caller	LINE1	0.00211864
1	158867590	158869912	CNV_1_158867590_158869912_iPSCORE	GS	GS,SS	CNV_1_158867590_158869912_iPSCORE,DEL_1_158867533_158869981	Multi-Caller	DEL	0.398305
1	158961492	158966243	CNV_1_158961492_158966243_HipSci	GS	GS,SS	CNV_1_158961492_158966243_HipSci,DEL_1_158961355_158966201	Multi-Caller	DEL	0.216102
1	159013092	159015396	CNV_1_159013092_159015396_iPSCORE	GS	GS	CNV_1_159013092_159015396_iPSCORE	Single Caller	mCNV	0.0317797
1	159014833	159017053	CNV_1_159014833_159017053_iPSCORE	GS	GS	CNV_1_159014833_159017053_iPSCORE	Single Caller	mCNV	0.0995763
1	159120027	159125615	CNV_1_159120027_159125615_iPSCORE	GS	GS	CNV_1_159120027_159125615_iPSCORE	Single Caller	DEL	0.00423729
1	159120151	159125560	DEL_1_159120151_159125560	SS	SS	DEL_1_159120151_159125560	Single Caller	DEL	0.00423729
1	159476633	159476634	BND_1_159476633_117272_1	SS	SS	BND_1_159476633_117272_1	Single Caller	BND	0.00211864
1	159478001	159478002	BND_1_159478001_117272_2	SS	SS	BND_1_159478001_117272_2	Single Caller	BND	0.00211864
1	159648669	159649669	CNV_1_159648669_159649669_iPSCORE	GS	GS,SS	CNV_1_159648669_159649669_iPSCORE,DEL_1_159648708_159649657	Multi-Caller	DEL	0.480932
1	159922055	159934001	CNV_1_159922055_159934001_HipSci	GS	GS,SS	CNV_1_159922055_159934001_HipSci,DEL_1_159922335_159934118	Multi-Caller	DEL	0.00635593
1	160047685	160047686	ALU_1_160047685_160047686	MELT	MELT	ALU_1_160047685_160047686	Single Caller	ALU	0.260593
1	160135276	160135828	DUP_1_160135276_160135828	SS	SS	DUP_1_160135276_160135828	Single Caller	DUP	0.00211864
1	160205068	160205564	DEL_1_160205068_160205564	SS	SS	DEL_1_160205068_160205564	Single Caller	DEL	0.00211864
1	160261469	160261470	ALU_1_160261469_160261470	MELT	MELT	ALU_1_160261469_160261470	Single Caller	ALU	0.00211864
1	160523919	160526680	DEL_1_160523919_160526680	SS	SS	DEL_1_160523919_160526680	Single Caller	DEL	0.00211864
1	160660615	160664924	CNV_1_160660615_160664924_iPSCORE	GS	GS	CNV_1_160660615_160664924_iPSCORE	Single Caller	DEL	0.00211864
1	160660709	160669043	DEL_1_160660709_160669043	SS	SS	DEL_1_160660709_160669043	Single Caller	DEL	0.00211864
1	160694245	160694246	BND_1_160694245_27868_1	SS	SS	BND_1_160694245_27868_1	Single Caller	BND	0.0402542
1	160694590	160694591	BND_1_160694590_27868_2	SS	SS	BND_1_160694590_27868_2	Single Caller	BND	0.0402542
1	160935035	160935336	rMEI_1_160935035_160935336	SS	SS	rMEI_1_160935035_160935336	Single Caller	rMEI	0.419492
1	160935313	160939843	CNV_1_160935313_160939843_iPSCORE	GS	GS,SS	CNV_1_160935313_160939843_iPSCORE,DEL_1_160935172_160939870	Multi-Caller	mCNV	0.0338983
1	160953017	160953233	DUP_1_160953017_160953233	SS	SS	DUP_1_160953017_160953233	Single Caller	DUP	0.00211864
1	161056707	161056948	DEL_1_161056707_161056948	SS	SS	DEL_1_161056707_161056948	Single Caller	DEL	0.00211864
1	161156349	161156350	SVA_1_161156349_161156350	MELT	MELT	SVA_1_161156349_161156350	Single Caller	SVA	0.0127119
1	161364741	161383785	DEL_1_161364741_161383785	SS	SS	DEL_1_161364741_161383785	Single Caller	DEL	0.00211864
1	161484950	161537481	CNV_1_161484950_161537481_Stitched	GS	GS	CNV_1_161484950_161537481_Stitched	Single Caller	mCNV	0.0805085
1	161534899	161537581	CNV_1_161534899_161537581_iPSCORE	GS	GS	CNV_1_161534899_161537581_iPSCORE	Single Caller	mCNV	0.125
1	161539146	161541239	CNV_1_161539146_161541239_HipSci	GS	GS	CNV_1_161539146_161541239_HipSci	Single Caller	mCNV	0.618644
1	161558949	161561535	CNV_1_161558949_161561535_Stitched	GS	GS	CNV_1_161558949_161561535_Stitched	Single Caller	mCNV	0.442797
1	161561657	161566537	CNV_1_161561657_161566537_iPSCORE	GS	GS	CNV_1_161561657_161566537_iPSCORE	Single Caller	mCNV	0.239407
1	161565256	161616772	CNV_1_161565256_161616772_Stitched	GS	GS	CNV_1_161565256_161616772_Stitched	Single Caller	mCNV	0.182203
1	161616041	161620064	CNV_1_161616041_161620064_iPSCORE	GS	GS	CNV_1_161616041_161620064_iPSCORE	Single Caller	mCNV	0.177966
1	161621677	161623042	CNV_1_161621677_161623042_iPSCORE	GS	GS	CNV_1_161621677_161623042_iPSCORE	Single Caller	mCNV	0.639831
1	161640755	161643365	CNV_1_161640755_161643365_iPSCORE	GS	GS	CNV_1_161640755_161643365_iPSCORE	Single Caller	mCNV	0.275424
1	161838558	161838559	ALU_1_161838558_161838559	MELT	MELT	ALU_1_161838558_161838559	Single Caller	ALU	0.0444915
1	162052680	162052985	rMEI_1_162052680_162052985	SS	SS	rMEI_1_162052680_162052985	Single Caller	rMEI	0.0254237
1	162080099	162080100	ALU_1_162080099_162080100	MELT	MELT	ALU_1_162080099_162080100	Single Caller	ALU	0.0995763
1	162084408	162084409	ALU_1_162084408_162084409	MELT	MELT	ALU_1_162084408_162084409	Single Caller	ALU	0.00211864
1	162184333	162184334	LINE1_1_162184333_162184334	MELT	MELT	LINE1_1_162184333_162184334	Single Caller	LINE1	0.00423729
1	162230748	162231279	DEL_1_162230748_162231279	SS	SS	DEL_1_162230748_162231279	Single Caller	DEL	0.311441
1	162237260	162237261	ALU_1_162237260_162237261	MELT	MELT	ALU_1_162237260_162237261	Single Caller	ALU	0.0487288
1	162263027	162263028	ALU_1_162263027_162263028	MELT	MELT	ALU_1_162263027_162263028	Single Caller	ALU	0.0614407
1	162276588	162277547	DUP_1_162276588_162277547	SS	SS	DUP_1_162276588_162277547	Single Caller	DUP	0.00211864
1	162327326	162327764	DEL_1_162327326_162327764	SS	SS	DEL_1_162327326_162327764	Single Caller	DEL	0.059322
1	162456757	162457067	rMEI_1_162456757_162457067	SS	SS	rMEI_1_162456757_162457067	Single Caller	rMEI	0.245763
1	162468405	162468482	DEL_1_162468405_162468482	SS	SS	DEL_1_162468405_162468482	Single Caller	DEL	0.00423729
1	162581590	162584164	DUP_1_162581590_162584164	SS	SS	DUP_1_162581590_162584164	Single Caller	DUP	0.00211864
1	162605719	162606175	DEL_1_162605719_162606175	SS	SS	DEL_1_162605719_162606175	Single Caller	DEL	0.00211864
1	162610640	162610641	LINE1_1_162610640_162610641	MELT	MELT	LINE1_1_162610640_162610641	Single Caller	LINE1	0.0169492
1	162660443	162660444	ALU_1_162660443_162660444	MELT	MELT	ALU_1_162660443_162660444	Single Caller	ALU	0.00635593
1	162690281	162690282	BND_1_162690281_116_1	SS	SS	BND_1_162690281_116_1	Single Caller	BND	0.0381356
1	162705576	162705647	DEL_1_162705576_162705647	SS	SS	DEL_1_162705576_162705647	Single Caller	DEL	0.00211864
1	162761322	162761323	ALU_1_162761322_162761323	MELT	MELT	ALU_1_162761322_162761323	Single Caller	ALU	0.0381356
1	163088861	163088862	ALU_1_163088861_163088862	MELT	MELT	ALU_1_163088861_163088862	Single Caller	ALU	0.349576
1	163108728	163112055	DEL_1_163108728_163112055	SS	SS	DEL_1_163108728_163112055	Single Caller	DEL	0.00211864
1	163108948	163112067	CNV_1_163108948_163112067_HipSci	GS	GS	CNV_1_163108948_163112067_HipSci	Single Caller	DEL	0.00211864
1	163217255	163217256	ALU_1_163217255_163217256	MELT	MELT	ALU_1_163217255_163217256	Single Caller	ALU	0.0423729
1	163242062	163242063	ALU_1_163242062_163242063	MELT	MELT	ALU_1_163242062_163242063	Single Caller	ALU	0.00847458
1	163314432	163314433	BND_1_163314432_1871_1	SS	SS	BND_1_163314432_1871_1	Single Caller	BND	0.207627
1	163314443	163314444	ALU_1_163314443_163314444	MELT	MELT	ALU_1_163314443_163314444	Single Caller	ALU	0.491525
1	163600421	163600969	DEL_1_163600421_163600969	SS	SS	DEL_1_163600421_163600969	Single Caller	DEL	0.00847458
1	163765825	163765826	ALU_1_163765825_163765826	MELT	MELT	ALU_1_163765825_163765826	Single Caller	ALU	0.00211864
1	163929445	163929446	ALU_1_163929445_163929446	MELT	MELT	ALU_1_163929445_163929446	Single Caller	ALU	0.00211864
1	164047816	164048127	DEL_1_164047816_164048127	SS	SS	DEL_1_164047816_164048127	Single Caller	DEL	0.00423729
1	164117591	164117592	ALU_1_164117591_164117592	MELT	MELT	ALU_1_164117591_164117592	Single Caller	ALU	0.00211864
1	164138568	164148346	DEL_1_164138568_164148346	SS	SS	DEL_1_164138568_164148346	Single Caller	DEL	0.00211864
1	164184236	164184347	DEL_1_164184236_164184347	SS	SS	DEL_1_164184236_164184347	Single Caller	DEL	0.127119
1	164193753	164193754	ALU_1_164193753_164193754	MELT	MELT	ALU_1_164193753_164193754	Single Caller	ALU	0.00847458
1	164236625	164280941	CNV_1_164236625_164280941_iPSCORE	GS	GS	CNV_1_164236625_164280941_iPSCORE	Single Caller	DUP	0.00635593
1	164237457	164492188	DUP_1_164237457_164492188	SS	SS	DUP_1_164237457_164492188	Single Caller	DUP	0.00635593
1	164239560	164239561	LINE1_1_164239560_164239561	MELT	MELT	LINE1_1_164239560_164239561	Single Caller	LINE1	0.00211864
1	164240562	164240563	BND_1_164240562_1237_1	SS	SS	BND_1_164240562_1237_1	Single Caller	BND	0.362288
[truncated: 37,193 more rows]
